# Supplementary material for: Translation velocity determines the efficacy of engineered suppressor tRNAs on pathogenic nonsense mutations
Source: Nat Commun. 2024 Apr 5;15:2957. doi: 10.1038/s41467-024-47258-9 (PMC10997658; doi:10.1038/s41467-024-47258-9)
Supplement: Supplementary file 4 — Source Data [file 41467_2024_47258_MOESM4_ESM.xlsx]

## Sheet: Figure 1b
		UGA												UAG									UAA
	Mis	R490X	R1711X	R2677X	R1883X	W1282X	R553X	G542X	W1204X	W846X	S466X	R1162X	C524X	Mis	W1204X	W846X	S466X	Q493X	E813X	W57X	Y275X	E60X	Mis	W1204X	W846X	S466X	Q715X	Q685X	S489X	Y122X	Q1411X	E585X
	1.85753	5.12196	6.56519	12.0022	3.14456	67.7373	19.934	18.4653	12.7854	3.17164	33.6598	30.13	10.04	0.79006	3.83518	-0.21941	14.6187	2.23569	1.68481	13.9237	13.8732	0.463111	4.60315	16.4909	11.0183	14.6187	5.40662	1.98476	10.52	9.36612	1.34034	27.9038
	1.98514	9.30133	6.42233	10.5973	4.20911	60.3882	11.4166	27.7205	16.3273	5.17235	6.46483	23.23	11.49	3.42914	4.77531	-0.23188	32.9084	4.11149	1.79258	27.3733	35.6478	5.9141	0.5657	21.5161	19.9704	19.6126	7.4909	0.956143	65.2881	14.8675	4.17013	77.3557
	1.93031	7.33668	10.5806	12.5287	3.98759	46.1602	11.7772	5.57742	18.1024	3.62242	25.0143	27.01	14.24	2.48868	3.74825	-0.15115	17.3047	2.62965	0.750207	18.5041	19.5343	6.67662	2.08745	10.9284	16.5099	22.601	2.01563	1.18606	34.1777	8.1172	3.50352	35.9782
						23.1309	20.8332	11.9892
						60.2283	23.8397	18.4639
						71.0802	28.7752	21.4954
P values		0.0115801	0.0121511	7.11953e-05	0.00472187	0.00158156	0.00355745	0.0122674	0.000905432	0.0272547	0.0691902	0.000238403	0.00125403		0.0882127	0.034389	0.0281166	0.475048	0.38081	0.0116954	0.0340505	0.371474		0.0132612	0.00937446	0.00318112	0.267455	0.439971	0.0976179	0.0247133	0.707672	0.043799
two-sided t test		*	*	***	**	**	**	*	***	*	NS	***	**		NS	-	*	NS	NS	*	*	NS		*	**	**	NS	NS	NS	*	NS	*
All compared to mismatch tRNA

## Sheet: Figure 2b 
	Upstream sequences						Downstream sequences
	Sequence	Similarity	Mutation				Sequence	Similarity	Mutation
0-30%	ACCATG	0	Q2X			0-30%	AGGTCG	0	Q2X
	TTCAGC	0	W19X				ATCCCT	0	Q39X
	ATCTTT	0	L88X				TGTTTT	0	R75X
	GCGATT	0	Y122X				GTCACC	0	E92X
	GCCTTC	0	W401X				GCGTCT	0	Q220X
	TGTTCT	0	Q493X				TGCTGG	0	Y275X
	TTTTCC	0	W496X				ATCATC	0	G330X
	GTTCTT	0	G542X				TTCTGT	0	S489X
	ATTGTG	0	Q715X				TTTTCT	0	Q493X
	GTGCTG	0	W882X				ATTATT	0	W496X
	ACCAGT	0	S912X				TCTTTT	0	Q685X
	AGTTCG	0	Y913X				TTTTCC	0	K710X
	TTCTTG	0	Y1092X				ATGAAT	0	Q720X
	TTGATG	0	R1158X				AGGAGG	0	R764X
	GTGAGC	0	R1162X				TGCTTT	0	E831X
	ACTTTG	0	L1254X				TTCTTG	0	W1089X
	CTTCGG	0.17	R75X				ATGATT	0	E1104X
	TTAGGG	0.17	E92X				TCTGTG	0	R1158X
	TTTGAT	0.17	E193				GTCTTT	0	R1162X
	TTGTTA	0.17	Q220X				GCTTTT	0	S1255X
	AATTTC	0.17	S434X				TTTCCT	0	Q1330X
	AAGACT	0.17	S466X				AGCAAG	0	Q1412X
	AGAATT	0.17	S489X				CCTCTG	0.17	S4X
	GCATGC	0.17	Q525X				ACCAGA	0.17	W19X
	CTGAGT	0.17	G550X				CGCCTG	0.17	Q30X
	AGTGCA	0.17	E656X				CTGGCT	0.17	E60X
	TCTATA	0.17	R709X				CCTCTC	0.17	Q98X
	GAGCCT	0.17	L732X				GGACTT	0.17	E193
	ATTCAC	0.17	R785X				GAGTTG	0.17	W216X
	TCCACA	0.17	R792X				TGGGAA	0.17	C276X
	ATAAGT	0.17	E822X				TATAAG	0.17	E379X
	ACTACA	0.17	W846X				GAGGAG	0.17	W401X
	TACCTT	0.17	R851X				AACAAT	0.17	Q414X
	CCTCTT	0.17	Q890X				CTTCTT	0.17	S434X
	GCCAAC	0.17	W1089X				GGTCAA	0.17	G550X
	CTGCGC	0.17	W1098X				ATATTT	0.17	E585X
	TTGCAG	0.17	W1145X				ACCTTA	0.17	E664X
	GACATC	0.17	W1204X				GATGCT	0.17	G673X
	TTGTTA	0.17	S1255X				AAGACT	0.17	Q715X
	AGTGAT	0.17	Q1313X				GAGGCG	0.17	G745X
30-60%	CAGAGG	0.33	S4X				TATATT	0.17	R851X
	AGGAAA	0.33	G27X				CTCCTT	0.17	W882X
	TACAGA	0.33	Q30X				TATTAT	0.17	S912X
	ATATAC	0.33	Q39X				TATGTG	0.17	Y913X
	GATAGA	0.33	E60X				TTCCAA	0.17	W1098X
	GCAGTA	0.33	Q98X				GCTGTA	0.17	W1145X
	CTAATC	0.33	W216X				TCAGCT	0.17	L1254X
	AAGGCA	0.33	Y275X				AGGAAA	0.17	W1282X
	GCATAC	0.33	C276X				CCCAGT	0.17	E1371X
	ATCAAA	0.33	G330X				ATAATT	0.17	Q1382X
	GGTCAA	0.33	R553X			30-60%	TACAGA	0.33	G27X
	CTAACT	0.33	E664X				GATAGA	0.33	W57
	ATACGA	0.33	K710X				TATTTA	0.33	L88X
	CCCTTA	0.33	Q720X				CTAGGC	0.33	Y122X
	GAGCAG	0.33	G745X				CTTCTA	0.33	S466X
	TTAAAG	0.33	E831X				GAAGGT	0.33	G542X
	AACACA	0.33	Y849X				GCAAGA	0.33	R553X
	AGAATA	0.33	E1104X				AGAAGA	0.33	E656X
	GAGAAT	0.33	S1196X				AAATTT	0.33	R709X
	CTTGAT	0.33	E1371X				GAGAGA	0.33	L732X
	ACATAC	0.33	Q1382X				AAGACA	0.33	R785X
	GAATGC	0.33	Q1411X				AAAGTG	0.33	R792X
	CGGAAC	0.33	Q1412X				GAAATT	0.33	E822X
	AGAGAA	0.5	W57				AACACA	0.33	W846X
	AAGCAA	0.5	E379X				CTTCGA	0.33	Y849X
	GCAAAA	0.5	Q414X				GACAAA	0.33	Q890X
	AAAGCA	0.5	C524X				CTGGAA	0.33	Q1042X
	TTAGAA	0.5	G673X				CTGTCA	0.33	Y1092X
	CAGGCA	0.5	R764X				ATAGAA	0.33	R1102X
	CTCAAA	0.5	Q1042X				CACGTG	0.33	S1196X
	CAAATG	0.5	R1102X				CCCTCA	0.33	W1204X
	ATAGAA	0.5	Q1330X				CTAGAA	0.5	Q525X
60-100%	GAAAAA	0.67	E585X				GAAATA	0.5	Q1313X
	AAAAAA	0.67	Q685X				CAATTT	0.5	Q1411X
	CAACAG	0.67	W1282X			60-100%	CAACTA	0.67	C524X
	>ERC sequence						>ERC sequence
	CAAUUA						CAANAA

## Sheet: FIgure 2c
	UGA sPTC	Similarity downstream	Rescue% sup-tRNASer	Similarity upstream			UAG sPTC	Similarity downstream	Rescue% sup-tRNASer	Similarity upstream			UAA sPTC	Similarity downstream	Rescue% sup-tRNASer	Similarity upstream
	R1162X	0.1	27	0.1			S489X	0.1	36	17			Q493X	0	2.9	0
	W1282X	17	47	67			Y122X	33	10.3	0.1			Y275X	0	22	33
	W846X	33	3.8	17			Q715X	17	4.9	0.1			W846X	33	0.2	17
	G542X	33	8.9	0			S466X	33	19	17			E60X	17	4.2	33
	R553X	33	14	33			E585X	17	46	67			E831X	0	1.4	33
	C524X	67	12	50			Q1411X	50	3.5	33			W57X	33	19.9	50
	W1204X	33	16	17			W1204X	33	16	17			W1204X	33	4	17
	S466X	33	22	17			W846X	33	16	17			S466X	33	22	17
	ERC	100	50.0098	100			ERC	100	38.8874	100			ERC	100	35.5585	100

## Sheet: Figure 3b
	Mutation	-70	-65	-60	-55	-50	-45	-40	-35	-30	-25	-20	-15	-10	-5	Color
	R792X	0.347907	0.315188	0.415383	0.407097	0.325529	0.388937	0.424962	0.384233	0.333083	0.378829	0.396541	0.384964	0.364188	0.348916	Gray
	R1162X	0.346866	0.3887	0.369452	0.513139	0.413082	0.399355	0.254629	0.363809	0.38657	0.390495	0.33768	0.344973	0.34025	0.366756	Red
	W1282X	0.403923	0.391191	0.336399	0.387291	0.395819	0.35357	0.368631	0.333718	0.412762	0.490274	0.28679	0.343191	0.347989	0.364207	Blue
	R1158X	0.386158	0.334995	0.395368	0.437907	0.45189	0.409858	0.370594	0.238661	0.387997	0.401825	0.354126	0.363606	0.296934	0.385838	Black

## Sheet: Figure 3c
	G542X		W1282X
	sup-tRNA	Mis	sup-tRNA	Mis
	12.51	5.5	7.1011	1.1928
	38.47	13.98	5.5938	1.7347
	27.24	14.31	6.5702	1.1254
	28.82	13.73
p value	0.0208794		0.000230279
two-sided t test	*		***

## Sheet: Figure 4b
	Mutation	-70	-65	-60	-55	-50	-45	-40	-35	-30	-25	-20	-15	-10	-5	Color
	eW1282X	0.408091	0.395358	0.340566	0.391458	0.399986	0.357737	0.372798	0.337885	0.416929	0.494441	0.290957	0.347358	0.352156	0.368374	Blue
	smW1282X	0.411565	0.398833	0.344046	0.394936	0.403466	0.361216	0.376276	0.359936	0.373316	0.464606	0.322146	0.350836	0.355636	0.371846	Gray

## Sheet: Figure 4c
		eFLuc	Mis	eW1282X		smW1282X
				sup-tRNA	sup-tRNA + eRF1	sup-tRNA	sup-tRNA + eRF1
		79.3779	1.21511	17.4875	12.9111	24.7179	32.4454
		64.8187	0.58984	9.6243	7.49237	15.8257	21.8179
		95.3574	1.1412	17.0481	11.8076	28.7799	27.2249
				9.06895		23.8397
				7.3239		14.3522
				9.61619		30.6065
	Avg eFluc	79.8513	% of eFluc
			1.52172	21.9001	16.169	30.9549	40.6323
			0.738673	12.0528	9.3829	19.819	27.3232
			1.42916	21.3498	14.7869	36.0419	34.0944
				11.3573		29.8551
				9.17192		17.9737
				12.0426		38.3294

## Sheet: Figure 5a
Absorbance	WT-CFTR digested	Absorbance	WT-CFTR Undigested	Absorbance	W1282X- CFTR Undigested	Absorbance	W1282X-CFTR digested
12.03		12.03		12.03	0.21842	12.03	0.23797
12.05		12.05		12.05	0.21771	12.05	0.23734		CALU3 cells
12.07		12.07		12.07	0.21701	12.07	0.23666
12.09		12.09		12.09	0.21623	12.09	0.23578		WT CFTR Undigested				WT CFTR Digested				W1282X CFTR Undigested				W1282X CFTR Digested
12.11		12.11		12.11	0.21549	12.11	0.23493
12.13		12.13		12.13	0.21472	12.13	0.2339
12.15		12.15		12.15	0.21399	12.15	0.23318
12.17		12.17		12.17	0.2132	12.17	0.23222
12.19		12.19		12.19	0.21247	12.19	0.23138
12.21		12.21		12.21	0.21168	12.21	0.2305
12.23		12.23		12.23	0.21075	12.23	0.22942
12.25		12.25		12.25	0.20999	12.25	0.22854
12.27		12.27		12.27	0.20923	12.27	0.22771
12.29		12.29		12.29	0.20837	12.29	0.22689
12.31		12.31		12.31	0.20744	12.31	0.22601
12.33		12.33		12.33	0.20632	12.33	0.22494
12.35		12.35		12.35	0.20539	12.35	0.22401
12.37		12.37		12.37	0.20438	12.37	0.22291
12.39		12.39		12.39	0.20369	12.39	0.22193
12.41	0.29033	12.41		12.41	0.20282	12.41	0.22104
12.43	0.28905	12.43		12.43	0.20175	12.43	0.21976
12.45	0.28771	12.45		12.45	0.20083	12.45	0.21872
12.47	0.2863	12.47		12.47	0.19975	12.47	0.21757
12.49	0.28484	12.49		12.49	0.1988	12.49	0.21666
12.51	0.28313	12.51		12.51	0.19785	12.51	0.21572
12.53	0.28172	12.53		12.53	0.19686	12.53	0.21472
12.55	0.28036	12.55		12.55	0.1959	12.55	0.21374
12.57	0.27885	12.57		12.57	0.19488	12.57	0.21262
12.59	0.27782	12.59		12.59	0.19401	12.59	0.2116
12.61	0.27637	12.61		12.61	0.1929	12.61	0.2103
12.63	0.27503	12.63		12.63	0.19187	12.63	0.20915
12.65	0.2736	12.65		12.65	0.19104	12.65	0.20819
12.67	0.27195	12.67		12.67	0.18988	12.67	0.20685
12.69	0.27058	12.69		12.69	0.18889	12.69	0.20577
12.71	0.26921	12.71		12.71	0.18777	12.71	0.20457
12.73	0.26783	12.73		12.73	0.18681	12.73	0.20355
12.75	0.26619	12.75		12.75	0.18586	12.75	0.20251
12.77	0.26476	12.77		12.77	0.18496	12.77	0.20133
12.79	0.26332	12.79		12.79	0.18408	12.79	0.20054
12.81	0.2617	12.81	0.13416	12.81	0.18297	12.81	0.19939
12.83	0.26036	12.83	0.13318	12.83	0.18197	12.83	0.19831
12.83	0.25902	12.83	0.13214	12.83	0.1818	12.83	0.19812
12.85	0.25771	12.85	0.13093	12.85	0.18096	12.85	0.19722
12.87	0.25644	12.87	0.13002	12.87	0.17982	12.87	0.19598		CALU3 cells
12.89	0.25506	12.89	0.12916	12.89	0.17903	12.89	0.19496
12.91	0.25389	12.91	0.12827	12.91	0.17792	12.91	0.19396		WT CFTR Undigested				WT CFTR Digested					W1282X CFTR Undigested					W1282X CFTR Digested
12.93	0.25243	12.93	0.12711	12.93	0.17695	12.93	0.19291
12.95	0.25138	12.95	0.12607	12.95	0.17581	12.95	0.19167
12.97	0.25016	12.97	0.1251	12.97	0.17489	12.97	0.1907
12.99	0.2488	12.99	0.12407	12.99	0.17403	12.99	0.18973
13.01	0.24762	13.01	0.12318	13.01	0.17311	13.01	0.18856
13.03	0.24619	13.03	0.12216	13.03	0.17249	13.03	0.18771
13.05	0.24495	13.05	0.12108	13.05	0.17156	13.05	0.18653
13.07	0.24399	13.07	0.12008	13.07	0.17072	13.07	0.18555
13.09	0.2427	13.09	0.11909	13.09	0.16994	13.09	0.18459
13.11	0.24161	13.11	0.11833	13.11	0.16912	13.11	0.18346
13.13	0.24029	13.13	0.11738	13.13	0.16841	13.13	0.18249
13.15	0.23916	13.15	0.11668	13.15	0.16768	13.15	0.18137
13.17	0.2379	13.17	0.11585	13.17	0.16698	13.17	0.18059
13.19	0.23686	13.19	0.11494	13.19	0.16633	13.19	0.17966
13.21	0.23603	13.21	0.11421	13.21	0.16569	13.21	0.17853
13.23	0.23488	13.23	0.11335	13.23	0.16516	13.23	0.17747
13.25	0.23391	13.25	0.11262	13.25	0.16453	13.25	0.17619
13.27	0.23285	13.27	0.11192	13.27	0.16403	13.27	0.17517
13.29	0.23199	13.29	0.11132	13.29	0.16359	13.29	0.1744
13.31	0.23111	13.31	0.11078	13.31	0.16323	13.31	0.17336
13.33	0.2302	13.33	0.11019	13.33	0.16293	13.33	0.17247
13.35	0.22928	13.35	0.10966	13.35	0.16263	13.35	0.17134
13.37	0.22823	13.37	0.10913	13.37	0.1624	13.37	0.17032
13.39	0.22745	13.39	0.10882	13.39	0.1622	13.39	0.16918
13.41	0.22679	13.41	0.10862	13.41	0.16213	13.41	0.16827
13.43	0.22603	13.43	0.10835	13.43	0.16209	13.43	0.16752
13.45	0.22548	13.45	0.10816	13.45	0.16207	13.45	0.16651
13.47	0.22482	13.47	0.10803	13.47	0.16212	13.47	0.16572
13.49	0.22445	13.49	0.10804	13.49	0.16229	13.49	0.16484
13.51	0.22413	13.51	0.10818	13.51	0.16256	13.51	0.16408
13.53	0.22384	13.53	0.10839	13.53	0.16282	13.53	0.16325
13.55	0.22354	13.55	0.10865	13.55	0.16324	13.55	0.16236
13.57	0.2233	13.57	0.10903	13.57	0.16369	13.57	0.16149
13.59	0.2233	13.59	0.10948	13.59	0.16433	13.59	0.16062
13.61	0.22344	13.61	0.10957	13.61	0.16498	13.61	0.15994
13.63	0.22365	13.63	0.1101	13.63	0.16572	13.63	0.15929
13.65	0.22397	13.65	0.1109	13.65	0.16661	13.65	0.15858
13.67	0.22451	13.67	0.11152	13.67	0.16731	13.67	0.15811
13.69	0.22509	13.69	0.11256	13.69	0.16842	13.69	0.15747
13.71	0.22577	13.71	0.11366	13.71	0.16943	13.71	0.15693
13.73	0.22655	13.73	0.11513	13.73	0.17067	13.73	0.15631
13.75	0.22742	13.75	0.11647	13.75	0.17186	13.75	0.15577
13.77	0.22868	13.77	0.11791	13.77	0.1731	13.77	0.15525
13.79	0.23004	13.79	0.11975	13.79	0.17437	13.79	0.15471
13.81	0.23171	13.81	0.12115	13.81	0.17572	13.81	0.15436
13.83	0.23293	13.83	0.12323	13.83	0.17742	13.83	0.15387
13.85	0.23374	13.85	0.12516	13.85	0.17894	13.85	0.1534
13.87	0.23471	13.87	0.12715	13.87	0.1805	13.87	0.15292
13.89	0.23561	13.89	0.12954	13.89	0.18233	13.89	0.1525
13.91	0.23706	13.91	0.13176	13.91	0.18366	13.91	0.15223
13.93	0.23867	13.93	0.1341	13.93	0.18559	13.93	0.15194
13.95	0.24094	13.95	0.1365	13.95	0.18726	13.95	0.15162
13.97	0.24282	13.97	0.13894	13.97	0.18891	13.97	0.15129
13.99	0.24534	13.99	0.14181	13.99	0.19082	13.99	0.15092
14.01	0.24862	14.01	0.14436	14.01	0.19244	14.01	0.15064
14.03	0.25164	14.03	0.14742	14.03	0.1944	14.03	0.15037
14.05	0.25534	14.05	0.14961	14.05	0.19588	14.05	0.15014
14.07	0.25861	14.07	0.15271	14.07	0.19791	14.07	0.14989
14.09	0.26142	14.09	0.15539	14.09	0.19957	14.09	0.14971
14.11	0.26542	14.11	0.15809	14.11	0.20116	14.11	0.14965
14.13	0.26889	14.13	0.16125	14.13	0.20301	14.13	0.14954
14.15	0.27308	14.15	0.16392	14.15	0.2046	14.15	0.1494
14.17	0.277	14.17	0.16695	14.17	0.20614	14.17	0.14923
14.19	0.28134	14.19	0.16908	14.19	0.2076	14.19	0.14914
14.21	0.28687	14.21	0.17164	14.21	0.20899	14.21	0.14905
14.23	0.29095	14.23	0.1747	14.23	0.21051	14.23	0.14894
14.25	0.29649	14.25	0.17729	14.25	0.21174	14.25	0.14882
14.27	0.30097	14.27	0.18019	14.27	0.21314	14.27	0.14868
14.29	0.3059	14.29	0.18258	14.29	0.21414	14.29	0.1486
14.31	0.30993	14.31	0.1843	14.31	0.21531	14.31	0.14858
14.33	0.31374	14.33	0.18718	14.33	0.21663	14.33	0.14861
14.35	0.31732	14.35	0.18934	14.35	0.21767	14.35	0.14862
14.37	0.3207	14.37	0.19173	14.37	0.21881	14.37	0.14857
14.39	0.32458	14.39	0.19365	14.39	0.21975	14.39	0.14853
14.41	0.32785	14.41	0.1955	14.41	0.2206	14.41	0.14854
14.43	0.33102	14.43	0.19763	14.43	0.22142	14.43	0.14859
14.45	0.33449	14.45	0.19916	14.45	0.22215	14.45	0.14861
14.47	0.33685	14.47	0.20122	14.47	0.22281	14.47	0.14863
14.49	0.34002	14.49	0.20284	14.49	0.22328	14.49	0.14871
14.51	0.34259	14.51	0.2046	14.51	0.22381	14.51	0.14884
14.53	0.34504	14.53	0.20604	14.53	0.2243	14.53	0.14899
14.55	0.34763	14.55	0.20741	14.55	0.2247	14.55	0.14915
14.57	0.34961	14.57	0.20866	14.57	0.22511	14.57	0.14927
14.59	0.35176	14.59	0.2098	14.59	0.2253	14.59	0.14936
14.61	0.35323	14.61	0.211	14.61	0.22544	14.61	0.14952
14.63	0.35488	14.63	0.2119	14.63	0.22553	14.63	0.14974
14.65	0.35662	14.65	0.21274	14.65	0.22553	14.65	0.14996
14.67	0.35794	14.67	0.2136	14.67	0.22537	14.67	0.15015
14.69	0.35928	14.69	0.21415	14.69	0.2252	14.69	0.15023
14.71	0.36032	14.71	0.2148	14.71	0.22491	14.71	0.15037
14.73	0.36127	14.73	0.21527	14.73	0.22463	14.73	0.15058
14.75	0.36211	14.75	0.21568	14.75	0.22431	14.75	0.15082
14.77	0.36275	14.77	0.21598	14.77	0.22386	14.77	0.15104
14.79	0.3633	14.79	0.21608	14.79	0.22341	14.79	0.1512
14.81	0.36365	14.81	0.2161	14.81	0.22288	14.81	0.15144
14.83	0.36396	14.83	0.21609	14.83	0.22234	14.83	0.15163
14.85	0.36409	14.85	0.21605	14.85	0.22169	14.85	0.15181
14.87	0.36411	14.87	0.21595	14.87	0.22104	14.87	0.15191
14.89	0.36394	14.89	0.21573	14.89	0.22024	14.89	0.15196
14.91	0.36368	14.91	0.21525	14.91	0.21925	14.91	0.15209
14.93	0.36335	14.93	0.21474	14.93	0.21854	14.93	0.15225
14.95	0.36297	14.95	0.21418	14.95	0.21759	14.95	0.15237
14.97	0.36289	14.97	0.21354	14.97	0.21675	14.97	0.15242
14.99	0.3624	14.99	0.2128	14.99	0.21583	14.99	0.15245
15.01	0.36168	15.01	0.21181	15.01	0.21477	15.01	0.15255
15.03	0.36091	15.03	0.21094	15.03	0.21382	15.03	0.15269
15.05	0.36002	15.05	0.20994	15.05	0.2127	15.05	0.15285
15.07	0.35917	15.07	0.20916	15.07	0.21185	15.07	0.1529
15.09	0.35805	15.09	0.20817	15.09	0.21075	15.09	0.15288
15.11	0.357	15.11	0.20689	15.11	0.20945	15.11	0.15285
15.13	0.35608	15.13	0.20569	15.13	0.20832	15.13	0.15279
15.15	0.35475	15.15	0.20419	15.15	0.20702	15.15	0.1527
15.17	0.35356	15.17	0.20284	15.17	0.20592	15.17	0.15266
15.19	0.3521	15.19	0.20144	15.19	0.20497	15.19	0.15267
15.21	0.35075	15.21	0.19999	15.21	0.20368	15.21	0.1527
15.23	0.34933	15.23	0.1985	15.23	0.20265	15.23	0.15273
15.25	0.34765	15.25	0.19678	15.25	0.20148	15.25	0.15271
15.27	0.34645	15.27	0.19527	15.27	0.20047	15.27	0.15262
15.29	0.34464	15.29	0.19345	15.29	0.1992	15.29	0.15248
15.31	0.34299	15.31	0.19188	15.31	0.19827	15.31	0.15229
15.33	0.34129	15.33	0.1906	15.33	0.19723	15.33	0.15215
15.35	0.33934	15.35	0.18888	15.35	0.19614	15.35	0.15198
15.37	0.33772	15.37	0.18743	15.37	0.19527	15.37	0.15183
15.39	0.33613	15.39	0.18572	15.39	0.19421	15.39	0.15155
15.41	0.33449	15.41	0.18429	15.41	0.19334	15.41	0.1513
15.43	0.33282	15.43	0.18293	15.43	0.19259	15.43	0.15114
15.45	0.33083	15.45	0.18164	15.45	0.192	15.45	0.15103
15.47	0.32906	15.47	0.18045	15.47	0.1915	15.47	0.15091
15.49	0.3269	15.49	0.17925	15.49	0.19095	15.49	0.15071
15.51	0.32533	15.51	0.17839	15.51	0.19056	15.51	0.15056
15.53	0.32323	15.53	0.17767	15.53	0.1903	15.53	0.15046
15.55	0.32158	15.55	0.17704	15.55	0.19019	15.55	0.15038
15.57	0.31998	15.57	0.17675	15.57	0.19022	15.57	0.15026
15.59	0.31809	15.59	0.17672	15.59	0.19041	15.59	0.15014
15.61	0.31644	15.61	0.17695	15.61	0.19068	15.61	0.15004
15.63	0.31455	15.63	0.1776	15.63	0.19122	15.63	0.14996
15.65	0.31323	15.65	0.17856	15.65	0.19194	15.65	0.14998
15.67	0.31174	15.67	0.17991	15.67	0.19288	15.67	0.15001
15.69	0.31	15.69	0.18189	15.69	0.19399	15.69	0.14999
15.71	0.30847	15.71	0.1836	15.71	0.19527	15.71	0.14995
15.73	0.3067	15.73	0.18644	15.73	0.19706	15.73	0.14993
15.75	0.30526	15.75	0.18937	15.75	0.19891	15.75	0.14995
15.77	0.30411	15.77	0.19281	15.77	0.20102	15.77	0.15001
15.79	0.30258	15.79	0.19735	15.79	0.20371	15.79	0.15012
15.81	0.30132	15.81	0.20172	15.81	0.20617	15.81	0.15019
15.83	0.29997	15.83	0.20742	15.83	0.20883	15.83	0.15031
15.85	0.29889	15.85	0.21189	15.85	0.21171	15.85	0.15045
15.87	0.29765	15.87	0.21765	15.87	0.21488	15.87	0.15071
15.89	0.29682	15.89	0.22493	15.89	0.21887	15.89	0.15101
15.91	0.29585	15.91	0.23157	15.91	0.22248	15.91	0.15122
15.93	0.29471	15.93	0.23968	15.93	0.22691	15.93	0.15152
15.95	0.29383	15.95	0.247	15.95	0.23022	15.95	0.15192
15.97	0.2929	15.97	0.25341	15.97	0.23437	15.97	0.15235
15.99	0.29219	15.99	0.26276	15.99	0.2394	15.99	0.15302
16.01	0.29148	16.01	0.27104	16.01	0.24377	16.01	0.15361
16.03	0.29077	16.03	0.28084	16.03	0.24889	16.03	0.1544
16.05	0.2901	16.05	0.28943	16.05	0.25336	16.05	0.15521
16.07	0.28937	16.07	0.29968	16.07	0.25873	16.07	0.15626
16.09	0.2888	16.09	0.30713	16.09	0.26263	16.09	0.15704
16.11	0.28828	16.11	0.31611	16.11	0.2673	16.11	0.15804
16.13	0.28777	16.13	0.32657	16.13	0.27271	16.13	0.15933
16.15	0.28746	16.15	0.33547	16.15	0.27733	16.15	0.16059
16.17	0.28705	16.17	0.34574	16.17	0.28272	16.17	0.1623
16.19	0.28669	16.19	0.35438	16.19	0.28729	16.19	0.16391
16.21	0.28631	16.21	0.36279	16.21	0.29099	16.21	0.16566
16.23	0.28581	16.23	0.37096	16.23	0.296	16.23	0.16755
16.25	0.28544	16.25	0.37895	16.25	0.30015	16.25	0.16956
16.27	0.28515	16.27	0.3881	16.27	0.30483	16.27	0.17207
16.29	0.28494	16.29	0.39573	16.29	0.30866	16.29	0.17434
16.31	0.28467	16.31	0.40302	16.31	0.3123	16.31	0.17675
16.33	0.28439	16.33	0.41109	16.33	0.31578	16.33	0.17989
16.35	0.2841	16.35	0.41657	16.35	0.31913	16.35	0.18236
16.37	0.28384	16.37	0.42387	16.37	0.32293	16.37	0.18613
16.39	0.28369	16.39	0.42986	16.39	0.32609	16.39	0.18954
16.41	0.2835	16.41	0.43642	16.41	0.32956	16.41	0.19303
16.43	0.28327	16.43	0.44163	16.43	0.33232	16.43	0.19721
16.45	0.28301	16.45	0.44648	16.45	0.33483	16.45	0.20095
16.47	0.28275	16.47	0.45101	16.47	0.33711	16.47	0.20488
16.49	0.28256	16.49	0.45519	16.49	0.33918	16.49	0.20902
16.51	0.28235	16.51	0.45964	16.51	0.34134	16.51	0.21407
16.53	0.28216	16.53	0.46306	16.53	0.34295	16.53	0.21856
16.55	0.2819	16.55	0.4661	16.55	0.34437	16.55	0.22316
16.57	0.28166	16.57	0.46926	16.57	0.34583	16.57	0.22874
16.59	0.28153	16.59	0.47161	16.59	0.34675	16.59	0.23368
16.61	0.28134	16.61	0.47359	16.61	0.34779	16.61	0.23866
16.63	0.28108	16.63	0.47522	16.63	0.34843	16.63	0.24364
16.65	0.28073	16.65	0.47651	16.65	0.34887	16.65	0.24871
16.67	0.2805	16.67	0.47765	16.67	0.34923	16.67	0.25479
16.69	0.2803	16.69	0.47835	16.69	0.34941	16.69	0.26008
16.71	0.28009	16.71	0.47878	16.71	0.34942	16.71	0.26629
16.73	0.27987	16.73	0.47879	16.73	0.3492	16.73	0.27077
16.75	0.27958	16.75	0.47845	16.75	0.34877	16.75	0.27616
16.77	0.27935	16.77	0.47759	16.77	0.34817	16.77	0.2825
16.79	0.27919	16.79	0.47657	16.79	0.34755	16.79	0.28801
16.81	0.27894	16.81	0.47505	16.81	0.3466	16.81	0.29438
16.83	0.27873	16.83	0.47344	16.83	0.34563	16.83	0.29976
16.85	0.27844	16.85	0.4712	16.85	0.34453	16.85	0.30505
16.87	0.27821	16.87	0.46939	16.87	0.34335	16.87	0.31027
16.89	0.27799	16.89	0.46699	16.89	0.34208	16.89	0.31542
16.91	0.27774	16.91	0.46391	16.91	0.3405	16.91	0.32139
16.93	0.27748	16.93	0.461	16.93	0.33903	16.93	0.32647
16.95	0.27722	16.95	0.45722	16.95	0.33715	16.95	0.3324
16.97	0.277	16.97	0.45371	16.97	0.33578	16.97	0.33747
16.99	0.27683	16.99	0.45066	16.99	0.33413	16.99	0.34162
17.01	0.27665	17.01	0.4462	17.01	0.33218	17.01	0.34727
17.01	0.27644	17.01	0.44215	17.01	0.3319	17.01	0.34806
17.03	0.27625	17.03	0.43712	17.03	0.33041	17.03	0.35191
17.05	0.2761	17.05	0.43263	17.05	0.32815	17.05	0.3571
17.07	0.27605	17.07	0.42806	17.07	0.32616	17.07	0.36147
17.09	0.27605	17.09	0.4234	17.09	0.32422	17.09	0.36578
17.11	0.27604	17.11	0.41854	17.11	0.32229	17.11	0.37002
17.13	0.27597	17.13	0.41258	17.13	0.32026	17.13	0.37412
17.15	0.27592	17.15	0.40733	17.15	0.3178	17.15	0.37867
17.17	0.27591	17.17	0.40114	17.17	0.31573	17.17	0.38253
17.19	0.27595	17.19	0.39582	17.19	0.31338	17.19	0.3863
17.21	0.27597	17.21	0.3905	17.21	0.31137	17.21	0.39049
17.23	0.27595	17.23	0.3851	17.23	0.30964	17.23	0.39382
17.25	0.27597	17.25	0.3796	17.25	0.30713	17.25	0.397
17.27	0.2761	17.27	0.3732	17.27	0.30495	17.27	0.40012
17.29	0.27628	17.29	0.36776	17.29	0.30246	17.29	0.4037
17.31	0.2764	17.31	0.36229	17.31	0.30033	17.31	0.40663
17.33	0.27645	17.33	0.35579	17.33	0.29817	17.33	0.40937
17.35	0.27652	17.35	0.35108	17.35	0.29593	17.35	0.41231
17.37	0.27669	17.37	0.34455	17.37	0.29364	17.37	0.41431
17.39	0.27684	17.39	0.33905	17.39	0.29098	17.39	0.41703
17.41	0.27703	17.41	0.33361	17.41	0.28878	17.41	0.4193
17.43	0.27717	17.43	0.32732	17.43	0.28657	17.43	0.4214
17.45	0.27722	17.45	0.32204	17.45	0.28396	17.45	0.42356
17.47	0.27728	17.47	0.31686	17.47	0.28172	17.47	0.42529
17.49	0.27737	17.49	0.31179	17.49	0.27952	17.49	0.42694
17.51	0.27746	17.51	0.30678	17.51	0.27735	17.51	0.42845
17.53	0.27747	17.53	0.30095	17.53	0.2751	17.53	0.42976
17.55	0.27743	17.55	0.29602	17.55	0.27241	17.55	0.43101
17.57	0.27742	17.57	0.29042	17.57	0.2701	17.57	0.43193
17.59	0.27746	17.59	0.28579	17.59	0.26742	17.59	0.43286
17.61	0.2775	17.61	0.28131	17.61	0.26559	17.61	0.43353
17.63	0.27741	17.63	0.27695	17.63	0.26308	17.63	0.43401
17.65	0.27723	17.65	0.27266	17.65	0.26083	17.65	0.43432
17.67	0.277	17.67	0.26774	17.67	0.25851	17.67	0.4345
17.69	0.27676	17.69	0.26366	17.69	0.25587	17.69	0.43457
17.71	0.27645	17.71	0.25904	17.71	0.25368	17.71	0.43453
17.73	0.27609	17.73	0.25583	17.73	0.25151	17.73	0.43422
17.75	0.27564	17.75	0.25206	17.75	0.24931	17.75	0.43384
17.77	0.27512	17.77	0.24783	17.77	0.24708	17.77	0.4333
17.79	0.27475	17.79	0.24724	17.79	0.24452	17.79	0.43256
17.81	0.27419	17.81	0.24439	17.81	0.24238	17.81	0.43183
17.83	0.27362	17.83	0.24046	17.83	0.23988	17.83	0.43077
17.85	0.27282	17.85	0.23711	17.85	0.2377	17.85	0.42965
17.87	0.27209	17.87	0.23378	17.87	0.23586	17.87	0.42844
17.89	0.27141	17.89	0.23056	17.89	0.2333	17.89	0.42721
17.91	0.27077	17.91	0.22751	17.91	0.23122	17.91	0.42597
17.93	0.27007	17.93	0.22412	17.93	0.22887	17.93	0.42439
17.95	0.26911	17.95	0.22127	17.95	0.22678	17.95	0.42287
17.97	0.26817	17.97	0.21799	17.97	0.22428	17.97	0.42126
17.99	0.2672	17.99	0.21522	17.99	0.2225	17.99	0.41931
18.01	0.26608	18.01	0.21305	18.01	0.22041	18.01	0.4179
18.03	0.26511	18.03	0.21023	18.03	0.21806	18.03	0.41577
18.05	0.26406	18.05	0.20788	18.05	0.21605	18.05	0.41375
18.07	0.26296	18.07	0.2051	18.07	0.2137	18.07	0.41128
18.09	0.26188	18.09	0.20273	18.09	0.21168	18.09	0.4091
18.11	0.26063	18.11	0.20045	18.11	0.20974	18.11	0.40689
18.13	0.25955	18.13	0.19831	18.13	0.20783	18.13	0.40464
18.15	0.25823	18.15	0.19628	18.15	0.2059	18.15	0.4023
18.17	0.25721	18.17	0.19397	18.17	0.20356	18.17	0.39951
18.19	0.25577	18.19	0.19205	18.19	0.20156	18.19	0.3971
18.21	0.25455	18.21	0.19022	18.21	0.19966	18.21	0.39469
18.23	0.25329	18.23	0.18811	18.23	0.19751	18.23	0.39181
18.25	0.25173	18.25	0.18628	18.25	0.19594	18.25	0.38925
18.27	0.25033	18.27	0.18444	18.27	0.19368	18.27	0.38664
18.29	0.24896	18.29	0.18261	18.29	0.19181	18.29	0.38406
18.31	0.24763	18.31	0.18087	18.31	0.19002	18.31	0.3816
18.33	0.24628	18.33	0.17901	18.33	0.18799	18.33	0.37876
18.35	0.24463	18.35	0.17744	18.35	0.18627	18.35	0.37626
18.37	0.2432	18.37	0.17561	18.37	0.18451	18.37	0.37327
18.39	0.24163	18.39	0.17427	18.39	0.18274	18.39	0.37119
18.41	0.24038	18.41	0.17246	18.41	0.18071	18.41	0.36834
18.43	0.23934	18.43	0.17093	18.43	0.17902	18.43	0.36589
18.45	0.2378	18.45	0.16944	18.45	0.17732	18.45	0.36338
18.47	0.23636	18.47	0.16768	18.47	0.1753	18.47	0.36042
18.49	0.23468	18.49	0.16615	18.49	0.17362	18.49	0.35791
18.51	0.2333	18.51	0.16467	18.51	0.17197	18.51	0.35546
18.53	0.23198	18.53	0.16329	18.53	0.17038	18.53	0.35299
18.55	0.23066	18.55	0.16198	18.55	0.16883	18.55	0.35048
18.57	0.22933	18.57	0.16047	18.57	0.16701	18.57	0.34754
18.59	0.22778	18.59	0.15914	18.59	0.16544	18.59	0.34503
18.61	0.2265	18.61	0.15759	18.61	0.16375	18.61	0.34215
18.63	0.22502	18.63	0.15628	18.63	0.16263	18.63	0.33973
18.65	0.22369	18.65	0.15521	18.65	0.16133	18.65	0.33771
18.67	0.22233	18.67	0.15371	18.67	0.15971	18.67	0.33479
18.69	0.22098	18.69	0.15237	18.69	0.15823	18.69	0.33228
18.71	0.21969	18.71	0.15079	18.71	0.15655	18.71	0.32942
18.73	0.21824	18.73	0.14955	18.73	0.15519	18.73	0.32704
18.75	0.21698	18.75	0.14825	18.75	0.15391	18.75	0.32467
18.77	0.21574	18.77	0.14735	18.77	0.15269	18.77	0.32226
18.79	0.21434	18.79	0.14622	18.79	0.15148	18.79	0.31986
18.81	0.21335	18.81	0.14489	18.81	0.15013	18.81	0.31715
18.83	0.21196	18.83	0.1438	18.83	0.14904	18.83	0.31484
18.85	0.21073	18.85	0.14254	18.85	0.14783	18.85	0.31215
18.87	0.20947	18.87	0.14149	18.87	0.14683	18.87	0.30984
18.89	0.20804	18.89	0.14045	18.89	0.14594	18.89	0.30794
18.91	0.20687	18.91	0.13943	18.91	0.14468	18.91	0.30541
18.93	0.20572	18.93	0.13851	18.93	0.14369	18.93	0.30338
18.95	0.20461	18.95	0.13754	18.95	0.14262	18.95	0.30103
18.97	0.20327	18.97	0.13672	18.97	0.14172	18.97	0.29898
18.99	0.20211	18.99	0.13584	18.99	0.14078	18.99	0.29697
19.01	0.20097	19.01	0.13479	19.01	0.13985	19.01	0.29468
19.03	0.19971	19.03	0.1341	19.03	0.13897	19.03	0.2931
19.05	0.1986	19.05	0.13326	19.05	0.138	19.05	0.29097
19.07	0.19744	19.07	0.13253	19.07	0.13715	19.07	0.28923
19.09	0.19628	19.09	0.13171	19.09	0.13625	19.09	0.28753
19.11	0.19517	19.11	0.13069	19.11	0.13519	19.11	0.28562
19.13	0.19401	19.13	0.12982	19.13	0.13447	19.13	0.28407
19.15	0.19385	19.15	0.12901	19.15	0.13351	19.15	0.28258
19.17	0.19305	19.17	0.12828	19.17	0.13266	19.17	0.28111
19.19	0.1918	19.19	0.12744	19.19	0.13162	19.19	0.27943
19.21	0.19092	19.21	0.12667	19.21	0.13075	19.21	0.27804
19.23	0.18993	19.23	0.12592	19.23	0.12998	19.23	0.27673
19.25	0.18884	19.25	0.12515	19.25	0.12916	19.25	0.27525
19.27	0.18795	19.27	0.12446	19.27	0.12855	19.27	0.27396
19.29	0.18685	19.29	0.12374	19.29	0.12759	19.29	0.27262
19.31	0.18585	19.31	0.12298	19.31	0.12678	19.31	0.27129
19.33	0.18503	19.33	0.12222	19.33	0.12605	19.33	0.27006
19.35	0.18395	19.35	0.12147	19.35	0.1253	19.35	0.26874
19.37	0.18309	19.37	0.1209	19.37	0.12466	19.37	0.26755
19.39	0.18206	19.39	0.12025	19.39	0.124	19.39	0.26606
19.41	0.18113	19.41	0.11975	19.41	0.12333	19.41	0.26496
19.43	0.18007	19.43	0.11916	19.43	0.12271	19.43	0.26367
19.45	0.17921	19.45	0.11848	19.45	0.12206	19.45	0.26225
19.47	0.17855	19.47	0.11792	19.47	0.12147	19.47	0.2611
19.49	0.17766	19.49	0.11729	19.49	0.12071	19.49	0.25973
19.51	0.1769	19.51	0.11675	19.51	0.12005	19.51	0.25858
19.53	0.17599	19.53	0.11625	19.53	0.11947	19.53	0.25764
19.55	0.17516	19.55	0.11579	19.55	0.11899	19.55	0.25643
19.57	0.17436	19.57	0.11538	19.57	0.11854	19.57	0.25544
19.59	0.17355	19.59	0.11492	19.59	0.11792	19.59	0.25423
19.61	0.1727	19.61	0.11457	19.61	0.11732	19.61	0.25315
19.63	0.17165	19.63	0.1142	19.63	0.11665	19.63	0.25196
19.65	0.17081	19.65	0.11395	19.65	0.11624	19.65	0.25098
19.67	0.17008	19.67	0.11378	19.67	0.11581	19.67	0.25016
19.69	0.16922	19.69	0.11348	19.69	0.11533	19.69	0.24898
19.71	0.16839	19.71	0.11318	19.71	0.11495	19.71	0.24797
19.73	0.1675	19.73	0.1128	19.73	0.11454	19.73	0.24689
19.75	0.16664	19.75	0.11254	19.75	0.11421	19.75	0.24603
19.77	0.16572	19.77	0.11241	19.77	0.11393	19.77	0.24519
19.79	0.16501	19.79	0.11237	19.79	0.11348	19.79	0.2443
19.81	0.16425	19.81	0.11226	19.81	0.11303	19.81	0.24339
19.83	0.16332	19.83	0.11205	19.83	0.11256	19.83	0.24236
19.85	0.16264	19.85	0.1119	19.85	0.11227	19.85	0.24159
19.87	0.16173	19.87	0.11182	19.87	0.11199	19.87	0.24089
19.89	0.16096	19.89	0.11178	19.89	0.11164	19.89	0.24007
19.91	0.16022	19.91	0.11173	19.91	0.11137	19.91	0.23948
19.93	0.15932	19.93	0.11166	19.93	0.11102	19.93	0.23869
19.95	0.15854	19.95	0.11162	19.95	0.1108	19.95	0.23808
19.97	0.15777	19.97	0.11165	19.97	0.11055	19.97	0.2375
19.99	0.15698	19.99	0.11169	19.99	0.11028	19.99	0.23703
20.01	0.15614	20.01	0.11166	20.01	0.10998	20.01	0.23665
20.03	0.1551	20.03	0.11148	20.03	0.10968	20.03	0.23634
20.05	0.15422	20.05	0.11136	20.05	0.10942	20.05	0.2362
20.07	0.15329	20.07	0.11127	20.07	0.10921	20.07	0.23602
20.09	0.15256	20.09	0.11123	20.09	0.10901	20.09	0.2359
20.11	0.15193	20.11	0.11116	20.11	0.10877	20.11	0.23577
20.13	0.15093	20.13	0.11098	20.13	0.10842	20.13	0.23568
20.15	0.15008	20.15	0.11079	20.15	0.10816	20.15	0.23561
20.17	0.14914	20.17	0.11062	20.17	0.10788	20.17	0.23551
20.19	0.14836	20.19	0.11049	20.19	0.10764	20.19	0.23538
20.21	0.14744	20.21	0.11038	20.21	0.1073	20.21	0.23526
20.23	0.14678	20.23	0.11017	20.23	0.10691	20.23	0.23518
20.25	0.146	20.25	0.10995	20.25	0.10662	20.25	0.23515
20.27	0.14512	20.27	0.10976	20.27	0.10629	20.27	0.23519
20.29	0.14431	20.29	0.10956	20.29	0.10609	20.29	0.23519
20.31	0.14329	20.31	0.10929	20.31	0.10576	20.31	0.2351
20.33	0.14246	20.33	0.10899	20.33	0.10541	20.33	0.2349
20.35	0.14182	20.35	0.10869	20.35	0.10503	20.35	0.23476
20.37	0.14098	20.37	0.10843	20.37	0.1046	20.37	0.23471
20.39	0.14022	20.39	0.10824	20.39	0.10423	20.39	0.23467
20.41	0.13926	20.41	0.10791	20.41	0.10381	20.41	0.23448
20.43	0.13842	20.43	0.10759	20.43	0.10335	20.43	0.23432
20.45	0.13762	20.45	0.1072	20.45	0.10288	20.45	0.23419
20.47	0.13675	20.47	0.10686	20.47	0.10242	20.47	0.23404
20.49	0.13612	20.49	0.1066	20.49	0.10212	20.49	0.2339
20.51	0.1352	20.51	0.10623	20.51	0.10176	20.51	0.23366
20.53	0.1344	20.53	0.10581	20.53	0.10139	20.53	0.2334
20.55	0.1335	20.55	0.10543	20.55	0.10086	20.55	0.23321
20.57	0.13276	20.57	0.10492	20.57	0.10028	20.57	0.23286
20.59	0.13204	20.59	0.1045	20.59	0.09984	20.59	0.23255
20.61	0.13129	20.61	0.10402	20.61	0.09931	20.61	0.23208
20.63	0.1305	20.63	0.10358	20.63	0.09882	20.63	0.23163
20.65	0.12954	20.65	0.10313	20.65	0.09832	20.65	0.2312
20.67	0.12876	20.67	0.10263	20.67	0.09779	20.67	0.23069
20.69	0.12808	20.69	0.1023	20.69	0.09729	20.69	0.23027
20.71	0.12735	20.71	0.10185	20.71	0.09669	20.71	0.22951
20.73	0.1268	20.73	0.1014	20.73	0.09615	20.73	0.22878
20.75	0.126	20.75	0.10083	20.75	0.09547	20.75	0.22784
20.77	0.12534	20.77	0.10038	20.77	0.09491	20.77	0.227
20.79	0.12475	20.79	0.09999	20.79	0.09444	20.79	0.22615
20.81	0.12405	20.81	0.09961	20.81	0.09374	20.81	0.22527
20.83	0.12341	20.83	0.0992	20.83	0.09312	20.83	0.2243
20.85	0.1226	20.85	0.09863	20.85	0.09245	20.85	0.22309
20.87	0.12205	20.87	0.09814	20.87	0.0919	20.87	0.22207
20.89	0.12147	20.89	0.09773	20.89	0.09137	20.89	0.22106
20.91	0.12078	20.91	0.09729	20.91	0.09071	20.91	0.21982
20.93	0.12014	20.93	0.09693	20.93	0.09016	20.93	0.21885
20.95	0.11937	20.95	0.09637	20.95	0.08938	20.95	0.21743
20.97	0.11875	20.97	0.09587	20.97	0.08879	20.97	0.2162
20.99	0.11816	20.99	0.09543	20.99	0.08823	20.99	0.21499
21.01	0.11762	21.01	0.09497	21.01	0.08757	21.01	0.21354
21.03	0.11708	21.03	0.09456	21.03	0.08698	21.03	0.21221
21.05	0.11638	21.05	0.09402	21.05	0.08636	21.05	0.21065
21.07	0.11577	21.07	0.09363	21.07	0.08573	21.07	0.20958
21.09	0.11508	21.09	0.09315	21.09	0.08512	21.09	0.20832
21.11	0.1146	21.11	0.09278	21.11	0.0846	21.11	0.20684
21.13	0.11397	21.13	0.09244	21.13	0.084	21.13	0.20552
21.15	0.11322	21.15	0.09204	21.15	0.08323	21.15	0.20394
21.17	0.11263	21.17	0.09168	21.17	0.08268	21.17	0.20264
21.17	0.11206	21.17	0.09134	21.17	0.08257	21.17	0.20242
21.19	0.11153	21.19	0.09099	21.19	0.08198	21.19	0.20138
21.21	0.11093	21.21	0.09062	21.21	0.08142	21.21	0.20008
21.23	0.1103	21.23	0.09007	21.23	0.08082	21.23	0.19866
21.25	0.10965	21.25	0.08958	21.25	0.08009	21.25	0.19693
21.27	0.109	21.27	0.0891	21.27	0.07951	21.27	0.19544
21.29	0.10847	21.29	0.08886	21.29	0.07888	21.29	0.19375
21.31	0.10779	21.31	0.08859	21.31	0.07842	21.31	0.19257
21.33	0.10713	21.33	0.08819	21.33	0.07785	21.33	0.19113
21.35	0.10656	21.35	0.08776	21.35	0.07715	21.35	0.18939
21.37	0.10582	21.37	0.08735	21.37	0.0765	21.37	0.18791
21.39	0.10527	21.39	0.0871	21.39	0.07582	21.39	0.18625
21.41	0.10457	21.41	0.08682	21.41	0.07531	21.41	0.18482
21.43	0.10391	21.43	0.0865	21.43	0.07491	21.43	0.18332
21.45	0.10339	21.45	0.08617	21.45	0.07432	21.45	0.18179
21.47	0.10307	21.47	0.08583	21.47	0.07377	21.47	0.18028
21.49	0.10298	21.49	0.08565	21.49	0.07312	21.49	0.17863
21.51	0.10285	21.51	0.08553	21.51	0.0726	21.51	0.1773
21.53	0.10251	21.53	0.08534	21.53	0.07204	21.53	0.17565
21.55	0.10203	21.55	0.08515	21.55	0.07161	21.55	0.17416
21.57	0.10147	21.57	0.08496	21.57	0.0711	21.57	0.17293
21.59	0.10101	21.59	0.08491	21.59	0.0706	21.59	0.17131
21.61	0.1005	21.61	0.08493	21.61	0.07021	21.61	0.17
21.63	0.09993	21.63	0.08498	21.63	0.06975	21.63	0.16847
21.65	0.09937	21.65	0.08504	21.65	0.06939	21.65	0.16712
21.67	0.09874	21.67	0.08514	21.67	0.06903	21.67	0.16577
21.69	0.09822	21.69	0.08526	21.69	0.0687	21.69	0.16428
21.71	0.09759	21.71	0.08551	21.71	0.06845	21.71	0.1633
21.73	0.09714	21.73	0.08578	21.73	0.06824	21.73	0.16196
21.75	0.09641	21.75	0.08599	21.75	0.06805	21.75	0.16075
21.77	0.09576	21.77	0.08624	21.77	0.06781	21.77	0.15953
21.79	0.09517	21.79	0.08656	21.79	0.06764	21.79	0.15822
21.81	0.0944	21.81	0.08696	21.81	0.06757	21.81	0.15715
21.83	0.09355	21.83	0.08738	21.83	0.06758	21.83	0.15612
21.85	0.09244	21.85	0.08783	21.85	0.06765	21.85	0.15511
21.87	0.09172	21.87	0.08821	21.87	0.06772	21.87	0.15412
21.89	0.09104	21.89	0.08862	21.89	0.06781	21.89	0.15305
21.91	0.09046	21.91	0.08916	21.91	0.06798	21.91	0.15221
21.93	0.09	21.93	0.08953	21.93	0.0682	21.93	0.15121
21.95	0.08939	21.95	0.0896	21.95	0.06838	21.95	0.15047
21.97	0.08883	21.97	0.08999	21.97	0.06857	21.97	0.14941
21.99	0.08841	21.99	0.09034	21.99	0.06875	21.99	0.1486
22.01	0.08789	22.01	0.09074	22.01	0.06903	22.01	0.14789
22.03	0.08743	22.03	0.09129	22.03	0.06942	22.03	0.14705
22.05	0.08689	22.05	0.09179	22.05	0.06967	22.05	0.14627
22.07	0.08646	22.07	0.09229	22.07	0.06988	22.07	0.14541
22.09	0.08601	22.09	0.09262	22.09	0.07015	22.09	0.14479
22.11	0.08571	22.11	0.09305	22.11	0.07044	22.11	0.14408
22.13	0.08528	22.13	0.09362	22.13	0.07082	22.13	0.1433
22.15	0.08477	22.15	0.09411	22.15	0.07113	22.15	0.14257
22.17	0.08436	22.17	0.09456	22.17	0.07142	22.17	0.14164
22.19	0.0839	22.19	0.09483	22.19	0.07161	22.19	0.14091
22.21	0.08358	22.21	0.09506	22.21	0.07187	22.21	0.14036
22.23	0.08331	22.23	0.09534	22.23	0.0722	22.23	0.1396
22.25	0.08297	22.25	0.09553	22.25	0.07244	22.25	0.13899
22.27	0.0826	22.27	0.09566	22.27	0.0726	22.27	0.13825
22.29	0.08227	22.29	0.09571	22.29	0.0727	22.29	0.13763
22.31	0.08206	22.31	0.09582	22.31	0.07287	22.31	0.13693
22.33	0.08189	22.33	0.09594	22.33	0.07311	22.33	0.13644
22.35	0.08161	22.35	0.09604	22.35	0.07334	22.35	0.1358
22.37	0.08137	22.37	0.09603	22.37	0.07354	22.37	0.13499
22.39	0.08107	22.39	0.0959	22.39	0.07364	22.39	0.13432
22.41	0.0809	22.41	0.09575	22.41	0.07372	22.41	0.13358
22.43	0.0807	22.43	0.09569	22.43	0.07373	22.43	0.13297
22.45	0.08043	22.45	0.09562	22.45	0.07366	22.45	0.13233
22.47	0.08019	22.47	0.09547	22.47	0.0735	22.47	0.13165
22.49	0.07989	22.49	0.09524	22.49	0.07337	22.49	0.13095
22.51	0.0797	22.51	0.09496	22.51	0.07328	22.51	0.1302
22.53	0.07945	22.53	0.09476	22.53	0.07319	22.53	0.1296
22.55	0.07918	22.55	0.09454	22.55	0.07306	22.55	0.12897
22.57	0.07881	22.57	0.09423	22.57	0.07284	22.57	0.12822
22.59	0.07843	22.59	0.09397	22.59	0.07261	22.59	0.12771
22.61	0.07818	22.61	0.09357	22.61	0.07232	22.61	0.12699
22.63	0.07789	22.63	0.09324	22.63	0.07206	22.63	0.12634
22.65	0.07754	22.65	0.09282	22.65	0.07166	22.65	0.12568
22.67	0.07718	22.67	0.09242	22.67	0.07126	22.67	0.12486
22.69	0.07682	22.69	0.09198	22.69	0.07087	22.69	0.12415
22.71	0.07655	22.71	0.09152	22.71	0.07055	22.71	0.12349
22.73	0.07618	22.73	0.09111	22.73	0.07027	22.73	0.12288
22.75	0.07585	22.75	0.09068	22.75	0.06992	22.75	0.12222
22.77	0.07539	22.77	0.09029	22.77	0.06953	22.77	0.1216
22.79	0.07486	22.79	0.08989	22.79	0.06908	22.79	0.12094
22.81	0.07451	22.81	0.08941	22.81	0.06856	22.81	0.12021
22.83	0.07417	22.83	0.08894	22.83	0.06822	22.83	0.11961
22.85	0.07386	22.85	0.08847	22.85	0.06777	22.85	0.11899
22.87	0.07341	22.87	0.08802	22.87	0.06735	22.87	0.11832
22.89	0.07305	22.89	0.08755	22.89	0.06687	22.89	0.11763
22.91	0.07264	22.91	0.087	22.91	0.06625	22.91	0.11684
22.93	0.07225	22.93	0.08657	22.93	0.06571	22.93	0.11618
22.95	0.07198	22.95	0.08614	22.95	0.06519	22.95	0.1154
22.97	0.07158	22.97	0.08587	22.97	0.06468	22.97	0.11482
22.99	0.07122	22.99	0.08555	22.99	0.06415	22.99	0.11409
23.01	0.071	23.01	0.08506	23.01	0.06357	23.01	0.11328
23.03	0.07072	23.03	0.08466	23.03	0.06314	23.03	0.11261
23.05	0.07044	23.05	0.08433	23.05	0.06269	23.05	0.11176
23.07	0.07006	23.07	0.08412	23.07	0.06228	23.07	0.11098
23.09	0.06972	23.09	0.08381	23.09	0.06182	23.09	0.11008
23.11	0.06935	23.11	0.08359	23.11	0.06133	23.11	0.10949
23.13	0.069	23.13	0.08333	23.13	0.06091	23.13	0.10883
23.15	0.06867	23.15	0.08311	23.15	0.06046	23.15	0.10807
23.17	0.06827	23.17	0.08301	23.17	0.06005	23.17	0.10733
23.19	0.06793	23.19	0.08284	23.19	0.05957	23.19	0.10643
23.21	0.06758	23.21	0.08268	23.21	0.05927	23.21	0.10571
23.23	0.06723	23.23	0.08263	23.23	0.05899	23.23	0.10512
23.25	0.06695	23.25	0.0827	23.25	0.05875	23.25	0.10426
23.27	0.06669	23.27	0.08281	23.27	0.05854	23.27	0.10348
23.29	0.06643	23.29	0.08293	23.29	0.05825	23.29	0.10259
23.31	0.06638	23.31	0.08309	23.31	0.05808	23.31	0.10182
23.33	0.06613	23.33	0.08331	23.33	0.05801	23.33	0.10109
23.35	0.06585	23.35	0.08357	23.35	0.05802	23.35	0.1004
23.37	0.06562	23.37	0.08389	23.37	0.05805	23.37	0.09969
23.39	0.06533	23.39	0.08429	23.39	0.05809	23.39	0.09883
23.41	0.06505	23.41	0.08464	23.41	0.05822	23.41	0.09812
23.43	0.06469	23.43	0.08516	23.43	0.05857	23.43	0.09748
23.45	0.06441	23.45	0.08571	23.45	0.05899	23.45	0.09677
23.47	0.06411	23.47	0.08628	23.47	0.05937	23.47	0.09608
23.49	0.06371	23.49	0.08688	23.49	0.05985	23.49	0.09531
23.51	0.0634	23.51	0.08746	23.51	0.06022	23.51	0.09451
23.53	0.06312	23.53	0.08816	23.53	0.06073	23.53	0.09366
23.55	0.06283	23.55	0.08884	23.55	0.06128	23.55	0.09301
23.57	0.06258	23.57	0.08949	23.57	0.06189	23.57	0.09237
23.59	0.06232	23.59	0.09019	23.59	0.0625	23.59	0.09155
23.61	0.06207	23.61	0.09067	23.61	0.0631	23.61	0.09097
23.63	0.06178	23.63	0.09129	23.63	0.06382	23.63	0.09018
23.65	0.06158	23.65	0.09182	23.65	0.06457	23.65	0.08956
23.67	0.06141	23.67	0.09235	23.67	0.06537	23.67	0.08893
23.69	0.06116	23.69	0.09293	23.69	0.06627	23.69	0.08816
23.71	0.06081	23.71	0.09335	23.71	0.06695	23.71	0.08751
23.73	0.06044	23.73	0.09375	23.73	0.06762	23.73	0.08692
23.75	0.06019	23.75	0.09411	23.75	0.0683	23.75	0.08635
23.77	0.05999	23.77	0.09444	23.77	0.06899	23.77	0.08581
23.79	0.05985	23.79	0.09478	23.79	0.06974	23.79	0.08518
23.81	0.05962	23.81	0.09501	23.81	0.07028	23.81	0.08464
23.83	0.0593	23.83	0.09521	23.83	0.07084	23.83	0.08408
23.85	0.05908	23.85	0.09536	23.85	0.07125	23.85	0.08365
23.87	0.05892	23.87	0.09548	23.87	0.07182	23.87	0.08317
23.89	0.05878	23.89	0.09549	23.89	0.07229	23.89	0.0826
23.91	0.05857	23.91	0.09542	23.91	0.07264	23.91	0.08201
23.93	0.05828	23.93	0.09527	23.93	0.07296	23.93	0.0814
23.95	0.05804	23.95	0.09513	23.95	0.07325	23.95	0.08095
23.97	0.05787	23.97	0.09498	23.97	0.07351	23.97	0.08048
23.99	0.05776	23.99	0.09486	23.99	0.07371	23.99	0.08011
24.01	0.05759	24.01	0.09463	24.01	0.07383	24.01	0.07962
24.03	0.05735	24.03	0.09421	24.03	0.07395	24.03	0.07906
24.05	0.05714	24.05	0.09384	24.05	0.074	24.05	0.07863
24.07	0.05685	24.07	0.09349	24.07	0.07396	24.07	0.07816
24.09	0.05662	24.09	0.09312	24.09	0.07391	24.09	0.07773
24.11	0.05636	24.11	0.09267	24.11	0.0738	24.11	0.07726
24.13	0.05614	24.13	0.09216	24.13	0.07357	24.13	0.0768
24.15	0.05594	24.15	0.09167	24.15	0.07339	24.15	0.07636
24.17	0.05582	24.17	0.09117	24.17	0.0732	24.17	0.0759
24.19	0.05573	24.19	0.09077	24.19	0.07301	24.19	0.0755
24.21	0.05545	24.21	0.09021	24.21	0.07269	24.21	0.07503
24.23	0.05514	24.23	0.0896	24.23	0.07239	24.23	0.07448
24.25	0.05491	24.25	0.08909	24.25	0.07201	24.25	0.07412
24.27	0.05471	24.27	0.08848	24.27	0.07158	24.27	0.07363
24.29	0.05456	24.29	0.08804	24.29	0.07122	24.29	0.07312
24.31	0.05438	24.31	0.08748	24.31	0.0707	24.31	0.07241
24.33	0.05412	24.33	0.08689	24.33	0.07022	24.33	0.07184
24.35	0.05391	24.35	0.08628	24.35	0.06985	24.35	0.07136
24.37	0.05372	24.37	0.08582	24.37	0.06937	24.37	0.07094
24.39	0.05351	24.39	0.08549	24.39	0.06897	24.39	0.07053
24.41	0.05318	24.41	0.08512	24.41	0.06844	24.41	0.06998
24.43	0.05298	24.43	0.08479	24.43	0.06796	24.43	0.06949
24.45	0.05278	24.45	0.08449	24.45	0.0675	24.45	0.06905
24.47	0.05263	24.47	0.08422	24.47	0.06708	24.47	0.06859
24.49	0.05252	24.49	0.0841	24.49	0.06683	24.49	0.06819
24.51	0.05242	24.51	0.08404	24.51	0.06648	24.51	0.06775
24.53	0.05221	24.53	0.084	24.53	0.06612	24.53	0.06729
24.55	0.052	24.55	0.08402	24.55	0.06579	24.55	0.06692
24.57	0.05189	24.57	0.08414	24.57	0.06551	24.57	0.0666
24.59	0.05183	24.59	0.08438	24.59	0.0653	24.59	0.06629
24.61	0.05164	24.61	0.08464	24.61	0.06513	24.61	0.06584
24.63	0.05146	24.63	0.08481	24.63	0.06498	24.63	0.06547
24.65	0.05132	24.65	0.08509	24.65	0.06488	24.65	0.06496
24.67	0.05118	24.67	0.08544	24.67	0.06491	24.67	0.06457
24.69	0.05107	24.69	0.08587	24.69	0.06507	24.69	0.0642
24.71	0.05092	24.71	0.0864	24.71	0.06525	24.71	0.06369
24.73	0.05071	24.73	0.08682	24.73	0.06543	24.73	0.0632
24.75	0.05041	24.75	0.08725	24.75	0.06568	24.75	0.06275
24.77	0.05019	24.77	0.08777	24.77	0.06604	24.77	0.06233
24.79	0.05002	24.79	0.08837	24.79	0.06646	24.79	0.06193
24.81	0.04985	24.81	0.08906	24.81	0.06696	24.81	0.06143
24.83	0.04966	24.83	0.08956	24.83	0.06737	24.83	0.06095
24.85	0.04943	24.85	0.09005	24.85	0.06789	24.85	0.06042
24.87	0.04924	24.87	0.09047	24.87	0.06835	24.87	0.06008
24.89	0.04903	24.89	0.09085	24.89	0.06897	24.89	0.05986
24.91	0.04883	24.91	0.0914	24.91	0.06972	24.91	0.0595
24.93	0.0486	24.93	0.09184	24.93	0.07033	24.93	0.05911
24.95	0.04831	24.95	0.0922	24.95	0.07104	24.95	0.05862
24.97	0.04808	24.97	0.09244	24.97	0.07168	24.97	0.05826
24.99	0.04795	24.99	0.09274	24.99	0.07236	24.99	0.05799
25.01	0.04784	25.01	0.09294	25.01	0.07306	25.01	0.05771
25.03	0.04767	25.03	0.09309	25.03	0.0737	25.03	0.05735
25.05	0.04749	25.05	0.09319	25.05	0.0744	25.05	0.05694
25.07	0.04737	25.07	0.09326	25.07	0.07498	25.07	0.05666
25.09	0.04722	25.09	0.09329	25.09	0.07565	25.09	0.05634
25.11	0.04711	25.11	0.09329	25.11	0.07617	25.11	0.056
25.13	0.04696	25.13	0.09324	25.13	0.07652	25.13	0.05562
25.15	0.04674	25.15	0.09312	25.15	0.07685	25.15	0.05528
25.17	0.04655	25.17	0.09287	25.17	0.07711	25.17	0.05501
25.19	0.04644	25.19	0.09259	25.19	0.07745	25.19	0.05479
25.21	0.04634	25.21	0.09238	25.21	0.07772	25.21	0.05456
25.23	0.04616	25.23	0.09211	25.23	0.07792	25.23	0.05423
25.25	0.046	25.25	0.09166	25.25	0.07802	25.25	0.05385
25.27	0.04589	25.27	0.09129	25.27	0.07807	25.27	0.05364
25.29	0.04578	25.29	0.0908	25.29	0.07814	25.29	0.05343
25.31	0.04567	25.31	0.09041	25.31	0.07816	25.31	0.05323
25.33	0.04556	25.33	0.09004	25.33	0.07803	25.33	0.05294
25.35	0.04544	25.35	0.08961	25.35	0.0778	25.35	0.0525
25.35	0.04536	25.35	0.08928	25.35	0.07777	25.35	0.05244
25.37	0.04529	25.37	0.08902	25.37	0.07762	25.37	0.05215
25.39	0.04521	25.39	0.08883	25.39	0.07743	25.39	0.05189
25.41	0.04508	25.41	0.08864	25.41	0.07737	25.41	0.05165
25.43	0.04498	25.43	0.08852	25.43	0.0773	25.43	0.05136
25.45	0.04479	25.45	0.08851	25.45	0.07713	25.45	0.05109
25.47	0.04459	25.47	0.08857	25.47	0.07694	25.47	0.05086
25.49	0.04448	25.49	0.08864	25.49	0.07673	25.49	0.05064
25.51	0.0444	25.51	0.0887	25.51	0.07653	25.51	0.05049
25.53	0.04427	25.53	0.08871	25.53	0.07614	25.53	0.05034
25.55	0.04409	25.55	0.08878	25.55	0.07572	25.55	0.05013
25.57	0.04391	25.57	0.08893	25.57	0.0753	25.57	0.04993
25.59	0.04386	25.59	0.08901	25.59	0.07495	25.59	0.04981
25.61	0.04373	25.61	0.08891	25.61	0.0747	25.61	0.0497
25.63	0.04357	25.63	0.08873	25.63	0.0744	25.63	0.04949
25.65	0.04342	25.65	0.08852	25.65	0.07412	25.65	0.04931
25.67	0.04333	25.67	0.08832	25.67	0.0739	25.67	0.04906
25.69	0.04324	25.69	0.08815	25.69	0.0737	25.69	0.04888
25.71	0.04305	25.71	0.08805	25.71	0.07356	25.71	0.04878
25.73	0.04289	25.73	0.08796	25.73	0.07344	25.73	0.04861
25.75	0.04276	25.75	0.08786	25.75	0.07334	25.75	0.0484
25.77	0.04269	25.77	0.08769	25.77	0.07319	25.77	0.0482
25.79	0.04266	25.79	0.08754	25.79	0.07303	25.79	0.04796
25.81	0.04258	25.81	0.08735	25.81	0.07293	25.81	0.0478
25.83	0.04242	25.83	0.08715	25.83	0.07287	25.83	0.04755
25.85	0.04223	25.85	0.08693	25.85	0.07283	25.85	0.0473
25.87	0.04209	25.87	0.08671	25.87	0.07289	25.87	0.04694
25.89	0.04198	25.89	0.08657	25.89	0.07302	25.89	0.04664
25.91	0.04189	25.91	0.08645	25.91	0.07326	25.91	0.04644
25.93	0.04179	25.93	0.08645	25.93	0.07363	25.93	0.04615
25.95	0.04167	25.95	0.08666	25.95	0.07389	25.95	0.04581
25.97	0.04161	25.97	0.08703	25.97	0.07414	25.97	0.04537
25.99	0.04158	25.99	0.08756	25.99	0.07444	25.99	0.04507
26.01	0.04151	26.01	0.08819	26.01	0.07476	26.01	0.04485
26.03	0.04139	26.03	0.08878	26.03	0.07528	26.03	0.04464
26.05	0.04126	26.05	0.08933	26.05	0.07569	26.05	0.04438
26.07	0.04115	26.07	0.08973	26.07	0.07612	26.07	0.04406
26.09	0.04099	26.09	0.09012	26.09	0.07641	26.09	0.04385
26.11	0.04088	26.11	0.09055	26.11	0.07674	26.11	0.04362
26.13	0.04082	26.13	0.09061	26.13	0.07715	26.13	0.04331
26.15	0.04075	26.15	0.09085	26.15	0.07738	26.15	0.04306
26.17	0.04069	26.17	0.09123	26.17	0.07764	26.17	0.04269
26.19	0.0406	26.19	0.09151	26.19	0.07785	26.19	0.04246
26.21	0.0405	26.21	0.09187	26.21	0.07814	26.21	0.04233
26.23	0.0404	26.23	0.0922	26.23	0.0784	26.23	0.0422
26.25	0.04031	26.25	0.09249	26.25	0.07857	26.25	0.04201
26.27	0.0402	26.27	0.09273	26.27	0.07862	26.27	0.04181
26.29	0.04003	26.29	0.09284	26.29	0.07862	26.29	0.04168
26.31	0.03996	26.31	0.09295	26.31	0.07871	26.31	0.04153
26.33	0.03992	26.33	0.09305	26.33	0.07886	26.33	0.04149
26.35	0.03981	26.35	0.09318	26.35	0.0789	26.35	0.04156
26.37	0.03966	26.37	0.09334	26.37	0.07879	26.37	0.04176
26.39	0.03946	26.39	0.09349	26.39	0.07864	26.39	0.04203
26.41	0.03934	26.41	0.09367	26.41	0.07848	26.41	0.04229
26.43	0.03927	26.43	0.0939	26.43	0.07858	26.43	0.0424
26.45	0.03922	26.45	0.09418	26.45	0.07885	26.45	0.04235
26.47	0.03915	26.47	0.09453	26.47	0.07919	26.47	0.04214
26.49	0.03904	26.49	0.09474	26.49	0.07932	26.49	0.04193
26.51	0.03893	26.51	0.09504	26.51	0.07934	26.51	0.04182
26.53	0.03885	26.53	0.09539	26.53	0.0793	26.53	0.0418
26.55	0.0388	26.55	0.09573	26.55	0.0791	26.55	0.04177
26.57	0.03876	26.57	0.09599	26.57	0.07881	26.57	0.04166
26.59	0.0387	26.59	0.09625	26.59	0.07851	26.59	0.04147
26.61	0.03858	26.61	0.09666	26.61	0.07822	26.61	0.04134
26.63	0.03844	26.63	0.0971	26.63	0.07802	26.63	0.04133
26.65	0.03832	26.65	0.09765	26.65	0.07782	26.65	0.04125
26.67	0.03821	26.67	0.09795	26.67	0.07752	26.67	0.04111
26.69	0.03811	26.69	0.09815	26.69	0.07719	26.69	0.04093
26.71	0.03816	26.71	0.09831	26.71	0.07694	26.71	0.04101
26.73	0.03837	26.73	0.09853	26.73	0.07687	26.73	0.04143
26.75	0.03846	26.75	0.09871	26.75	0.07679	26.75	0.04213
26.77	0.03837	26.77	0.09861	26.77	0.07658	26.77	0.0427
26.79	0.03826	26.79	0.09829	26.79	0.07614	26.79	0.04308
26.81	0.0382	26.81	0.0976	26.81	0.07557	26.81	0.04353
26.83	0.03817	26.83	0.09696	26.83	0.07525	26.83	0.0438
26.85	0.03806	26.85	0.09624	26.85	0.07504	26.85	0.04387
26.87	0.03786	26.87	0.09555	26.87	0.07493	26.87	0.0438
26.89	0.03772	26.89	0.0948	26.89	0.0749	26.89	0.04368
26.91	0.03766	26.91	0.09398	26.91	0.07499	26.91	0.04363
26.93	0.03769	26.93	0.09347	26.93	0.07518	26.93	0.04366
26.95	0.03771	26.95	0.09282	26.95	0.07553	26.95	0.04379
26.97	0.03767	26.97	0.09225	26.97	0.07582	26.97	0.0439
26.99	0.03761	26.99	0.09148	26.99	0.07607	26.99	0.04396
27.01	0.03754	27.01	0.09074	27.01	0.0763	27.01	0.04402
27.03	0.03749	27.03	0.09002	27.03	0.0765	27.03	0.04409
27.05	0.0374	27.05	0.08937	27.05	0.07681	27.05	0.04401
27.07	0.03719	27.07	0.08873	27.07	0.07703	27.07	0.04353
27.09	0.03702	27.09	0.08801	27.09	0.07725	27.09	0.04249
27.11	0.03688	27.11	0.08747	27.11	0.0774	27.11	0.04157
27.13	0.03684	27.13	0.08707	27.13	0.07755	27.13	0.04086
27.15	0.0368	27.15	0.08681	27.15	0.07776	27.15	0.04031
27.17	0.03664	27.17	0.08675	27.17	0.07795	27.17	0.04007
27.19	0.03646	27.19	0.08673	27.19	0.07808	27.19	0.03989
27.21	0.03635	27.21	0.08669	27.21	0.07812	27.21	0.03993
27.23	0.03635	27.23	0.08667	27.23	0.07811	27.23	0.04005
27.25	0.03633	27.25	0.08661	27.25	0.07805	27.25	0.04023
27.27	0.03619	27.27	0.08653	27.27	0.07796	27.27	0.04038
27.29	0.03601	27.29	0.08641	27.29	0.07785	27.29	0.04043
27.31	0.03591	27.31	0.08631	27.31	0.07774	27.31	0.04037
27.33	0.03591	27.33	0.08625	27.33	0.07759	27.33	0.04032
27.35	0.03594	27.35	0.08622	27.35	0.0775	27.35	0.04031
27.37	0.03591	27.37	0.08614	27.37	0.07743	27.37	0.04029
27.39	0.03581	27.39	0.08599	27.39	0.07732	27.39	0.04019
27.41	0.03568	27.41	0.08577	27.41	0.0772	27.41	0.04005
27.43	0.03556	27.43	0.08555	27.43	0.07701	27.43	0.03993
27.45	0.03546	27.45	0.08543	27.45	0.07688	27.45	0.03986
27.47	0.03534	27.47	0.08532	27.47	0.07672	27.47	0.03981
27.49	0.03532	27.49	0.0851	27.49	0.07647	27.49	0.03966
27.51	0.03522	27.51	0.08484	27.51	0.07619	27.51	0.03946
27.53	0.03509	27.53	0.08453	27.53	0.07592	27.53	0.03927
27.55	0.03507	27.55	0.08437	27.55	0.07577	27.55	0.03912
27.57	0.03516	27.57	0.08421	27.57	0.0756	27.57	0.03897
27.59	0.03523	27.59	0.08405	27.59	0.07543	27.59	0.03868
27.61	0.03523	27.61	0.08388	27.61	0.07531	27.61	0.03832
27.63	0.0352	27.63	0.08361	27.63	0.07526	27.63	0.03792
27.65	0.03515	27.65	0.08347	27.65	0.07528	27.65	0.03774
27.67	0.03506	27.67	0.08342	27.67	0.0753	27.67	0.03803
27.69	0.03497	27.69	0.08336	27.69	0.07529	27.69	0.03907
27.71	0.03483	27.71	0.08322	27.71	0.07525	27.71	0.04093
27.73	0.03469	27.73	0.08298	27.73	0.07517	27.73	0.04395
27.75	0.03456	27.75	0.08288	27.75	0.07508	27.75	0.04691
27.77	0.03435	27.77	0.08284	27.77	0.07497	27.77	0.05031
27.79	0.03419	27.79	0.08281	27.79	0.07491	27.79	0.05283
27.81	0.03402	27.81	0.08278	27.81	0.07491	27.81	0.05456
27.83	0.03387	27.83	0.08273	27.83	0.07501	27.83	0.0565
27.85	0.03384	27.85	0.08273	27.85	0.07513	27.85	0.05774
27.87	0.03383	27.87	0.08279	27.87	0.07525	27.87	0.05862
27.89	0.03376	27.89	0.08285	27.89	0.07534	27.89	0.05893
27.91	0.03366	27.91	0.08284	27.91	0.07544	27.91	0.05897
27.93	0.03355	27.93	0.08278	27.93	0.07553	27.93	0.05894
27.95	0.03354	27.95	0.08276	27.95	0.07562	27.95	0.05896
27.97	0.03357	27.97	0.0828	27.97	0.07574	27.97	0.059
27.99	0.03354	27.99	0.08282	27.99	0.07578	27.99	0.05892
28.01	0.03345	28.01	0.08275	28.01	0.07575	28.01	0.05855
28.03	0.03332	28.03	0.08254	28.03	0.07571	28.03	0.05737
28.05	0.03322	28.05	0.08242	28.05	0.07572	28.05	0.05551
28.07	0.03318	28.07	0.08237	28.07	0.07577	28.07	0.05291
28.09	0.03315	28.09	0.08237	28.09	0.07571	28.09	0.04983
28.11	0.03299	28.11	0.08232	28.11	0.07552	28.11	0.04659
28.13	0.03283	28.13	0.08224	28.13	0.07536	28.13	0.04306
28.15	0.03275	28.15	0.08212	28.15	0.0753	28.15	0.04058
28.17	0.03281	28.17	0.082	28.17	0.07526	28.17	0.03844
28.19	0.03283	28.19	0.08195	28.19	0.07514	28.19	0.03742
28.21	0.03276	28.21	0.08185	28.21	0.07496	28.21	0.03649
28.23	0.03267	28.23	0.08168	28.23	0.07482	28.23	0.03619
28.25	0.03262	28.25	0.08149	28.25	0.07474	28.25	0.03628
28.27	0.03251	28.27	0.08135	28.27	0.07464	28.27	0.03668
28.29	0.03242	28.29	0.08129	28.29	0.07454	28.29	0.03708
28.31	0.0323	28.31	0.08119	28.31	0.0744	28.31	0.0375
28.33	0.03222	28.33	0.08105	28.33	0.07421	28.33	0.03782
28.35	0.03219	28.35	0.08088	28.35	0.07402	28.35	0.03825
28.37	0.03219	28.37	0.08078	28.37	0.0739	28.37	0.03881
28.39	0.03216	28.39	0.08077	28.39	0.07388	28.39	0.03926
28.41	0.03201	28.41	0.08067	28.41	0.07383	28.41	0.03967
28.43	0.03184	28.43	0.08049	28.43	0.07378	28.43	0.03993
28.45	0.03171	28.45	0.08037	28.45	0.07374	28.45	0.04015
28.47	0.03169	28.47	0.08026	28.47	0.07377	28.47	0.0404
28.49	0.03169	28.49	0.08027	28.49	0.0738	28.49	0.04058
28.51	0.03169	28.51	0.08026	28.51	0.07379	28.51	0.04085
28.53	0.03166	28.53	0.08017	28.53	0.07375	28.53	0.04127
28.55	0.03161	28.55	0.07998	28.55	0.07373	28.55	0.04212
28.57	0.03163	28.57	0.07988	28.57	0.07375	28.57	0.0429
28.59	0.03162	28.59	0.07982	28.59	0.07379	28.59	0.04394
28.61	0.03151	28.61	0.07979	28.61	0.07379	28.61	0.04523
28.63	0.0314	28.63	0.07974	28.63	0.07375	28.63	0.04638
28.65	0.03126	28.65	0.07968	28.65	0.07371	28.65	0.0479
28.67	0.0312	28.67	0.07959	28.67	0.07373	28.67	0.04942
28.69	0.0312	28.69	0.07949	28.69	0.07377	28.69	0.0511
28.71	0.0312	28.71	0.07944	28.71	0.0738	28.71	0.05294
28.73	0.03109	28.73	0.07937	28.73	0.07377	28.73	0.05494
28.75	0.03091	28.75	0.07924	28.75	0.07371	28.75	0.05731
28.77	0.03083	28.77	0.0792	28.77	0.07372	28.77	0.05924
28.79	0.03082	28.79	0.07923	28.79	0.07377	28.79	0.06104
28.81	0.03081	28.81	0.07928	28.81	0.07379	28.81	0.06299
28.83	0.03071	28.83	0.07924	28.83	0.07376	28.83	0.06441
28.85	0.0305	28.85	0.07908	28.85	0.0737	28.85	0.06648
28.87	0.03034	28.87	0.07895	28.87	0.07365	28.87	0.06817
28.89	0.03028	28.89	0.07887	28.89	0.07355	28.89	0.06962
28.91	0.03025	28.91	0.07884	28.91	0.07345	28.91	0.07079
28.93	0.0302	28.93	0.07876	28.93	0.07333	28.93	0.07132
28.95	0.03005	28.95	0.07863	28.95	0.07326	28.95	0.07164
28.97	0.02991	28.97	0.07847	28.97	0.07321	28.97	0.07169
28.99	0.02982	28.99	0.07838	28.99	0.07314	28.99	0.07136
29.01	0.02978	29.01	0.07837	29.01	0.07303	29.01	0.07057
29.03	0.02972	29.03	0.07833	29.03	0.07289	29.03	0.06931
29.05	0.02966	29.05	0.0782	29.05	0.07277	29.05	0.06732
29.07	0.02965	29.07	0.07805	29.07	0.07275	29.07	0.06528
29.09	0.02966	29.09	0.07795	29.09	0.07278	29.09	0.0631
29.11	0.02968	29.11	0.07793	29.11	0.07275	29.11	0.06095
29.13	0.02967	29.13	0.0779	29.13	0.07259	29.13	0.05894
29.15	0.02966	29.15	0.07774	29.15	0.07238	29.15	0.0568
29.17	0.02966	29.17	0.07756	29.17	0.0723	29.17	0.05505
29.19	0.02966	29.19	0.07744	29.19	0.07229	29.19	0.05287
29.21	0.02962	29.21	0.07742	29.21	0.0723	29.21	0.05114
29.23	0.02949	29.23	0.07742	29.23	0.07229	29.23	0.04895
29.25	0.02935	29.25	0.07735	29.25	0.07225	29.25	0.04648
29.27	0.02924	29.27	0.07724	29.27	0.07223	29.27	0.04462
29.29	0.0292	29.29	0.0771	29.29	0.07227	29.29	0.04267
29.31	0.02923	29.31	0.07702	29.31	0.07229	29.31	0.04113
29.33	0.02924	29.33	0.07695	29.33	0.07229	29.33	0.0395
29.35	0.02918	29.35	0.07689	29.35	0.07224	29.35	0.03855
29.37	0.02911	29.37	0.07682	29.37	0.07217	29.37	0.03766
29.39	0.02909	29.39	0.07671	29.39	0.07207	29.39	0.037
29.41	0.02912	29.41	0.07662	29.41	0.07198	29.41	0.03668
29.43	0.02915	29.43	0.07652	29.43	0.07188	29.43	0.03643
29.45	0.02913	29.45	0.07643	29.45	0.07179	29.45	0.03629
29.47	0.02911	29.47	0.07632	29.47	0.07173	29.47	0.03624
29.49	0.02915	29.49	0.07615	29.49	0.07175	29.49	0.03625
29.51	0.02923	29.51	0.07604	29.51	0.07178	29.51	0.03626
29.51	0.02927	29.51	0.076	29.51	0.07179	29.51	0.03626
29.53	0.02918	29.53	0.07594	29.53	0.07171	29.53	0.03624
29.55	0.02892	29.55	0.07586	29.55	0.07152	29.55	0.03618
29.57	0.02875	29.57	0.07576	29.57	0.07135	29.57	0.03614
29.59	0.02869	29.59	0.07564	29.59	0.07129	29.59	0.03617
29.61	0.02869	29.61	0.07554	29.61	0.0713	29.61	0.03623
29.63	0.02867	29.63	0.07544	29.63	0.0713	29.63	0.03616
29.65	0.02863	29.65	0.07528	29.65	0.07123	29.65	0.03599
29.67	0.02862	29.67	0.07511	29.67	0.07105	29.67	0.03583
29.69	0.02865	29.69	0.07503	29.69	0.07093	29.69	0.03575
29.71	0.02867	29.71	0.07498	29.71	0.07089	29.71	0.03575
29.73	0.02861	29.73	0.07489	29.73	0.07085	29.73	0.03574
29.75	0.02841	29.75	0.07466	29.75	0.07079	29.75	0.0357
29.77	0.0283	29.77	0.07449	29.77	0.07073	29.77	0.03565
29.79	0.02826	29.79	0.07444	29.79	0.07066	29.79	0.03557
29.81	0.02828	29.81	0.07444	29.81	0.07057	29.81	0.03548
29.83	0.02824	29.83	0.07434	29.83	0.07049	29.83	0.03537
29.85	0.02818	29.85	0.0741	29.85	0.07038	29.85	0.03529
29.87	0.02818	29.87	0.07392	29.87	0.07028	29.87	0.03515
29.89	0.02824	29.89	0.07385	29.89	0.07026	29.89	0.03502
29.91	0.0283	29.91	0.07379	29.91	0.07026	29.91	0.03488
29.93	0.02831	29.93	0.07365	29.93	0.07018	29.93	0.03466
29.95	0.02826	29.95	0.07348	29.95	0.07001	29.95	0.03446
29.97	0.02825	29.97	0.07332	29.97	0.06986	29.97	0.03429
29.99	0.02826	29.99	0.07324	29.99	0.06977	29.99	0.03422
30.01	0.02823	30.01	0.07322	30.01	0.06978	30.01	0.03415
30.03	0.02809	30.03	0.07314	30.03	0.06981	30.03	0.034
30.05	0.02787	30.05	0.07295	30.05	0.06975	30.05	0.03385
30.07	0.02769	30.07	0.07283	30.07	0.06956	30.07	0.03364
30.09	0.02763	30.09	0.07276	30.09	0.06942	30.09	0.03348
30.11	0.02765	30.11	0.07267	30.11	0.06933	30.11	0.03339
30.13	0.02768	30.13	0.0725	30.13	0.06933	30.13	0.03328
30.15	0.02766	30.15	0.07229	30.15	0.06929	30.15	0.03309
30.17	0.02763	30.17	0.07209	30.17	0.06912	30.17	0.03286
30.19	0.02765	30.19	0.07188	30.19	0.06896	30.19	0.03275
30.21	0.02772	30.21	0.0718	30.21	0.06887	30.21	0.03272
30.23	0.02776	30.23	0.07171	30.23	0.06885	30.23	0.03267
30.25	0.02771	30.25	0.07152	30.25	0.06877	30.25	0.03252
30.27	0.02767	30.27	0.07134	30.27	0.06856	30.27	0.03233
30.29	0.02766	30.29	0.07131	30.29	0.06839	30.29	0.03223
30.31	0.02771	30.31	0.07123	30.31	0.06834	30.31	0.03216
30.33	0.02773	30.33	0.07123	30.33	0.06834	30.33	0.03207
30.35	0.02767	30.35	0.07117	30.35	0.06831	30.35	0.03193
30.37	0.02762	30.37	0.071	30.37	0.06814	30.37	0.03181
30.39	0.02758	30.39	0.07076	30.39	0.06797	30.39	0.0317
30.41	0.02758	30.41	0.07046	30.41	0.06787	30.41	0.0316
30.43	0.02762	30.43	0.07033	30.43	0.06785	30.43	0.03151
30.45	0.02762	30.45	0.07023	30.45	0.06774	30.45	0.0314
30.47	0.02759	30.47	0.07006	30.47	0.06758	30.47	0.03125
30.49	0.02754	30.49	0.0699	30.49	0.06741	30.49	0.03113
30.51	0.02748	30.51	0.06975	30.51	0.06733	30.51	0.03099
30.53	0.0274	30.53	0.06963	30.53	0.06728	30.53	0.03092
30.55	0.0273	30.55	0.06953	30.55	0.06715	30.55	0.03084
30.57	0.02719	30.57	0.06942	30.57	0.06699	30.57	0.0307
30.59	0.02712	30.59	0.06924	30.59	0.06684	30.59	0.03054
30.61	0.02712	30.61	0.06904	30.61	0.06667	30.61	0.03043
30.63	0.02713	30.63	0.06891	30.63	0.06656	30.63	0.03039
30.65	0.02714	30.65	0.06879	30.65	0.06644	30.65	0.0303
30.67	0.02713	30.67	0.06861	30.67	0.06627	30.67	0.03014
30.69	0.02714	30.69	0.06841	30.69	0.06606	30.69	0.02994
30.71	0.02721	30.71	0.06822	30.71	0.06591	30.71	0.02985
30.73	0.02729	30.73	0.06808	30.73	0.06582	30.73	0.02983
30.75	0.02726	30.75	0.06795	30.75	0.06568	30.75	0.02974
30.77	0.02717	30.77	0.06778	30.77	0.06553	30.77	0.02956
30.79	0.02712	30.79	0.06755	30.79	0.06535	30.79	0.02939
30.81	0.02712	30.81	0.06727	30.81	0.06515	30.81	0.02931
30.83	0.02713	30.83	0.06707	30.83	0.06503	30.83	0.02926
30.85	0.02715	30.85	0.06694	30.85	0.06495	30.85	0.02914
30.87	0.02713	30.87	0.06684	30.87	0.06479	30.87	0.029
30.89	0.02713	30.89	0.06662	30.89	0.06456	30.89	0.02883
30.91	0.02716	30.91	0.06641	30.91	0.0644	30.91	0.02874
30.93	0.02723	30.93	0.06623	30.93	0.06428	30.93	0.02865
30.95	0.02726	30.95	0.06609	30.95	0.06414	30.95	0.0285
30.97	0.02721	30.97	0.06598	30.97	0.06399	30.97	0.02835
30.99	0.02716	30.99	0.0658	30.99	0.0637	30.99	0.02822
31.01	0.02716	31.01	0.06557	31.01	0.06352	31.01	0.02813
31.03	0.02721	31.03	0.06541	31.03	0.0634	31.03	0.02802
31.05	0.02727	31.05	0.06528	31.05	0.06325	31.05	0.02792
31.07	0.02728	31.07	0.06518	31.07	0.06308	31.07	0.02779
31.09	0.02723	31.09	0.0651	31.09	0.06278	31.09	0.02754
31.11	0.02724	31.11	0.06511	31.11	0.06261	31.11	0.0274
31.13	0.0273	31.13	0.06513	31.13	0.06247	31.13	0.02735
31.15	0.0273	31.15	0.0651	31.15	0.06234	31.15	0.02729
31.17	0.02729	31.17	0.06503	31.17	0.06218	31.17	0.02716
31.19	0.02726	31.19	0.06488	31.19	0.06192	31.19	0.02695
31.21	0.02727	31.21	0.06469	31.21	0.06167	31.21	0.02682
31.23	0.0273	31.23	0.06446	31.23	0.06148	31.23	0.02671
31.25	0.02729	31.25	0.06432	31.25	0.06131	31.25	0.0266
31.27	0.02719	31.27	0.06417	31.27	0.06112	31.27	0.02647
31.29	0.02714	31.29	0.0639	31.29	0.06083	31.29	0.02633
31.31	0.02712	31.31	0.06363	31.31	0.06058	31.31	0.0262
31.33	0.02712	31.33	0.06348	31.33	0.06034	31.33	0.02608
31.35	0.02714	31.35	0.06356	31.35	0.06017	31.35	0.02599
31.37	0.02712	31.37	0.06367	31.37	0.06001	31.37	0.02591
31.39	0.02707	31.39	0.06362	31.39	0.05972	31.39	0.02579
31.41	0.02703	31.41	0.06345	31.41	0.05946	31.41	0.02564
31.43	0.02702	31.43	0.06317	31.43	0.05919	31.43	0.02549
31.45	0.02695	31.45	0.06292	31.45	0.05902	31.45	0.02542
31.47	0.02686	31.47	0.06271	31.47	0.05882	31.47	0.02529
31.49	0.0268	31.49	0.06243	31.49	0.05859	31.49	0.02506
31.51	0.02675	31.51	0.06222	31.51	0.05833	31.51	0.02492
31.53	0.02676	31.53	0.0621	31.53	0.05808	31.53	0.02478
31.55	0.02679	31.55	0.06231	31.55	0.05789	31.55	0.02465
31.57	0.02679	31.57	0.06273	31.57	0.05772	31.57	0.02454
31.59	0.02673	31.59	0.06316	31.59	0.05743	31.59	0.02433
31.61	0.02668	31.61	0.06327	31.61	0.05721	31.61	0.02413
31.63	0.02668	31.63	0.06324	31.63	0.05692	31.63	0.02398
31.65	0.02669	31.65	0.06313	31.65	0.05668	31.65	0.02391
31.67	0.02669	31.67	0.06296	31.67	0.05639	31.67	0.02376
31.69	0.02665	31.69	0.06277	31.69	0.05612	31.69	0.02358
31.71	0.0266	31.71	0.06247	31.71	0.05583	31.71	0.02341
31.73	0.02658	31.73	0.06214	31.73	0.05554	31.73	0.02331
31.75	0.02658	31.75	0.062	31.75	0.05538	31.75	0.02325
31.77	0.0266	31.77	0.06189	31.77	0.05517	31.77	0.02314
31.79	0.02662	31.79	0.06167	31.79	0.05492	31.79	0.023
31.81	0.0266	31.81	0.06136	31.81	0.05457	31.81	0.02286
31.83	0.02655	31.83	0.06101	31.83	0.05422	31.83	0.02275
31.85	0.02657	31.85	0.06074	31.85	0.054	31.85	0.02266
31.87	0.02662	31.87	0.06048	31.87	0.05381	31.87	0.02254
31.89	0.02663	31.89	0.06014	31.89	0.05358	31.89	0.02246
31.91	0.02658	31.91	0.05946	31.91	0.05332	31.91	0.02224
31.93	0.02651	31.93	0.05848	31.93	0.05302	31.93	0.02202
31.95	0.0265	31.95	0.05778	31.95	0.05278	31.95	0.02195
31.97	0.02654	31.97	0.05722	31.97	0.0525	31.93	0.02202
31.99	0.02656	31.99	0.05689	31.99	0.0523	33.37
32.01	0.02656	32.01	0.05657	32.01	0.05196
32.03	0.02655	32.03	0.05622	32.03	0.05168
32.05	0.02657	32.05	0.05591	32.05	0.05145
32.07	0.02664	32.07	0.05566	32.07	0.05115
32.09	0.02671	32.09	0.05555	32.09	0.0509
32.11	0.02671	32.11	0.05532	32.11	0.05055
32.13	0.02666	32.13	0.05514	32.13	0.05033
32.15	0.02665	32.15	0.05502	32.15	0.0501
32.17	0.02671	32.17	0.05485	32.17	0.04983
32.19	0.02674	32.19	0.05473	32.19	0.04956
32.21	0.02671	32.21	0.05458	32.21	0.04922
32.23	0.02664	32.23	0.05439	32.23	0.04892
32.25	0.02662	32.25	0.05419	32.25	0.04874
32.27	0.02667	32.27	0.05409	32.27	0.0485
32.29	0.02672	32.29	0.05406	32.29	0.04823
32.31	0.02672	32.31	0.05396	32.31	0.04788
32.33	0.0267	32.33	0.05376	32.33	0.04758
32.35	0.0267	32.35	0.05359	32.35	0.04733
32.37	0.02677	32.37	0.05352	32.37	0.04714
32.39	0.02683	32.39	0.0535	32.39	0.04695
32.41	0.02686	32.41	0.05338	32.41	0.04668
32.43	0.02684	32.43	0.05317	32.43	0.04641
32.45	0.0268	32.45	0.05299	32.45	0.04614
32.47	0.02682	32.47	0.05294	32.47	0.04593
32.49	0.02689	32.49	0.0529	32.49	0.04568
32.51	0.02693	32.51	0.05275	32.51	0.04542
32.53	0.02687	32.53	0.05262	32.53	0.04511
32.55	0.02672	32.55	0.0525	32.55	0.04481
32.57	0.02662	32.57	0.05241	32.57	0.04462
32.59	0.02658	32.59	0.05231	32.59	0.04444
32.61	0.02652	32.61	0.05217	32.61	0.04418
32.63	0.02644	32.63	0.05206	32.63	0.04395
32.65	0.02636	32.65	0.05195	32.65	0.04367
32.67	0.02635	32.67	0.05181	32.67	0.04346
32.69	0.0264	32.69	0.05171	32.69	0.04329
32.71	0.02644	32.71	0.05162	32.71	0.04304
32.73	0.02644	32.73	0.05154	32.73	0.04278
32.75	0.02639	32.75	0.05142	32.75	0.04249
32.77	0.0264	32.77	0.05132	32.77	0.04233
32.79	0.02657	32.79	0.05119	32.79	0.04212
32.81	0.02669	32.81	0.05108	32.81	0.04191
32.83	0.02675	32.83	0.05099	32.83	0.04167
32.85	0.02679	32.85	0.05088	32.85	0.04136
32.87	0.02682	32.87	0.05082	32.87	0.04116
32.89	0.02688	32.89	0.05085	32.89	0.04099
32.91	0.02693	32.91	0.05081	32.91	0.04081
32.93	0.02692	32.93	0.05069	32.93	0.04055
32.95	0.02688	32.95	0.05052	32.95	0.04025
32.97	0.02688	32.97	0.05045	32.97	0.04005
32.99	0.02692	32.99	0.05047	32.99	0.03985
33.01	0.02696	33.01	0.05051	33.01	0.03969
33.03	0.02692	33.03	0.05051	33.03	0.03946
33.05	0.02685	33.05	0.05042	33.05	0.03923
33.07	0.0268	33.07	0.05028	33.07	0.03907
33.09	0.02684	33.09	0.05015	33.09	0.03891
33.11	0.0269	33.11	0.0501	33.11	0.03876
33.13	0.02686	33.13	0.05005	33.13	0.03853
33.15	0.02671	33.15	0.04998	33.15	0.03827
33.17	0.02656	33.17	0.04994	33.17	0.03803
33.19	0.0265	33.19	0.04995	33.19	0.03784
33.21	0.02652	33.21	0.04999	33.21	0.03766
33.23	0.02654	33.23	0.05	33.23	0.03741
33.25	0.02648	33.25	0.04989	33.25	0.03723
33.27	0.02642	33.27	0.04972	33.27	0.03709
33.29	0.02646	33.29	0.04959	33.29	0.03692
33.31	0.02653	33.31	0.04956	33.31	0.03676
33.33	0.02652	33.33	0.04953	33.33	0.0365
33.35	0.02648	33.35	0.04949	33.35	0.03631
33.37	0.02643	33.37	0.04944	33.37	0.03627
33.39	0.02642	33.39	0.04945	33.39	0.03638
33.41	0.02646	33.41	0.04946	33.41	0.03651
33.43	0.02648	33.43	0.04949	33.43	0.03655
33.45	0.02641	33.45	0.04946	33.45	0.03644
33.47	0.02632	33.47	0.04942	33.47	0.0363
33.49	0.0263	33.49	0.04944	33.49	0.03623
33.51	0.02643	33.51	0.04948	33.51	0.03612
33.53	0.0266	33.53	0.04951	33.53	0.03595
33.55	0.02667	33.55	0.04951	33.55	0.03572
33.57	0.02669	33.57	0.04945	33.57	0.03544
33.59	0.02674	33.59	0.04929	33.59	0.0353
33.61	0.02683	33.61	0.04915	33.61	0.03522
33.63	0.02694	33.63	0.04904	33.63	0.03503
33.65	0.02695	33.65	0.04898	33.65	0.03486
33.67	0.02695	33.67	0.04894	33.67	0.03474
33.69	0.02705	33.69	0.04894	33.69	0.03478
33.69	0.02722	33.69	0.04897	33.69	0.0348
33.71	0.02732	33.71	0.04901	33.71	0.03484
33.73	0.02736	33.73	0.04901	33.73	0.03482
33.75	0.02737	33.75	0.04898	33.75	0.03475
33.77	0.0274	33.77	0.04897	33.77	0.03476
33.79	0.02749	33.79	0.04899	33.79	0.03496
33.81	0.02756	33.81	0.04902	33.81	0.03531
33.83	0.02756	33.83	0.04902	33.83	0.03577
33.85	0.02753	33.85	0.049	33.85	0.03609
33.87	0.02747	33.87	0.04899	33.87	0.03638
33.89	0.02736	33.89	0.049	33.89	0.03668
33.91	0.02724	33.91	0.04901	33.91	0.037
33.93	0.02712	33.93	0.04902	33.93	0.03749
33.95	0.02697	33.95	0.049	33.95	0.03789
33.97	0.0269	33.97	0.04897	33.97	0.03847
33.99	0.02687	33.99	0.04899	33.99	0.03919
34.01	0.0269	34.01	0.04904	34.01	0.04017
34.03	0.02694	34.03	0.04906	34.03	0.04074
34.05	0.02691	34.05	0.04902	34.05	0.04121
34.07	0.02686	34.07	0.04897	34.07	0.04156
34.09	0.02686	34.09	0.04897	34.09	0.04173
34.11	0.02698	34.11	0.04902	34.11	0.04189
34.13	0.02705	34.13	0.04906	34.13	0.04219
34.15	0.02699	34.15	0.04902	34.15	0.04261
34.17	0.02691	34.17	0.049	34.17	0.04297
34.19	0.02694	34.19	0.04901	34.19	0.0432
34.21	0.027	34.21	0.04905	34.21	0.0433
34.23	0.02703	34.23	0.04908	34.23	0.04328
34.25	0.02702	34.25	0.04905	34.25	0.04312
34.27	0.027	34.27	0.04901	34.27	0.04277
34.29	0.02703	34.29	0.049	34.29	0.04245
34.31	0.0271	34.31	0.04902	34.31	0.04203
34.33	0.02712	34.33	0.04905	34.33	0.04163
34.35	0.02709	34.35	0.04902	34.35	0.04096
34.37	0.02703	34.37	0.049	34.37	0.04021
34.39	0.027	34.39	0.049	34.39	0.03939
34.41	0.02703	34.41	0.04902	34.41	0.03861
34.43	0.02703	34.43	0.04907	34.43	0.03791
34.45	0.027	34.45	0.04905	34.45	0.03715
34.47	0.02694	34.47	0.04905	34.47	0.03629
34.49	0.02687	34.49	0.04903	34.49	0.03522
34.51	0.02692	34.51	0.04901	34.51	0.03411
34.53	0.02699	34.53	0.04901	34.53	0.03345
34.55	0.02696	34.55	0.04903	34.55	0.0329
34.57	0.02689	34.57	0.04902	34.57	0.03243
34.59	0.02688	34.59	0.04899	34.59	0.03209
34.61	0.02694	34.61	0.04898	34.61	0.03185
34.63	0.027	34.63	0.04904	34.63	0.03167
34.65	0.02701	34.65	0.04911	34.65	0.0313
34.67	0.02695	34.67	0.04911	34.67	0.03086
34.69	0.02691	34.69	0.04907	34.69	0.03029
34.71	0.02693	34.71	0.04904	34.71	0.0298
34.73	0.02701	34.73	0.04904	34.73	0.0296
34.75	0.02703	34.75	0.04909	34.75	0.02948
34.77	0.027	34.77	0.0491	34.77	0.02932
34.79	0.02697	34.79	0.04907	34.79	0.02913
34.81	0.02697	34.81	0.04902	34.81	0.02898
34.83	0.02699	34.83	0.04902	34.83	0.02889
34.85	0.027	34.85	0.04906	34.85	0.02867
34.87	0.02691	34.87	0.04907	34.87	0.02827
34.89	0.02683	34.89	0.04904	34.89	0.0278
34.91	0.02682	34.91	0.049	34.91	0.02751
34.93	0.02684	34.93	0.04901	34.93	0.02735
34.95	0.02679	34.95	0.04906	34.95	0.02715
34.97	0.02671	34.97	0.0491	34.97	0.02694
34.99	0.02669	34.99	0.04906	34.99	0.02663
35.01	0.02676	35.01	0.04901	35.01	0.02645
35.03	0.02683	35.03	0.049	35.03	0.02639
35.05	0.02688	35.05	0.04904	35.05	0.02637
35.07	0.02693	35.07	0.04906	35.07	0.02635
35.09	0.02703	35.09	0.04902	35.09	0.02628
35.11	0.02714	35.11	0.04898	35.11	0.02624
35.13	0.02724	35.13	0.04898	35.13	0.02627
35.15	0.02727	35.15	0.04902	35.15	0.02632
35.17	0.02718	35.17	0.04904	35.17	0.02633
35.19	0.02709	35.19	0.04902	35.19	0.02628
35.21	0.02706	35.21	0.04899	35.21	0.02624
35.23	0.0271	35.23	0.04896	35.23	0.02618
35.25	0.02718	35.25	0.04898	35.25	0.02611
35.27	0.02724	35.27	0.04901	35.27	0.02601
35.29	0.02724	35.29	0.049	35.29	0.02589
35.31	0.02727	35.31	0.04897	35.31	0.02582
35.33	0.02736	35.33	0.04898	35.33	0.02579
35.35	0.02743	35.35	0.04901	35.35	0.02583
35.37	0.02742	35.37	0.04902	35.37	0.02584
35.39	0.02733	35.39	0.04901	35.39	0.02579
35.41	0.02723	35.41	0.049	35.41	0.02575
35.43	0.0272	35.43	0.049	35.43	0.02576
35.45	0.02727	35.45	0.04902	35.45	0.02582
35.47	0.02731	35.47	0.04906	35.47	0.02585
35.49	0.02731	35.49	0.04905	35.49	0.02576
35.51	0.02733	35.51	0.04901	35.51	0.02559
35.53	0.0274	35.53	0.049	35.53	0.02544
35.55	0.02748	35.55	0.04903	35.55	0.02541
35.57	0.02749	35.57	0.04908	35.57	0.0254
35.59	0.02742	35.59	0.0491	35.59	0.02534
35.61	0.02735	35.61	0.04906	35.61	0.02528
35.63	0.02736	35.63	0.04902	35.63	0.02526
35.65	0.02741	35.65	0.04903	35.65	0.02532
35.67	0.02744	35.67	0.04909	35.67	0.02535
35.69	0.02743	35.69	0.0491	35.69	0.02533
35.71	0.0274	35.71	0.04905	35.71	0.02528
35.73	0.02744	35.73	0.049	35.73	0.02526
35.75	0.02751	35.75	0.04901	35.75	0.02531
35.77	0.02755	35.77	0.04906	35.77	0.02534
35.79	0.02749	35.79	0.04908	35.79	0.0253
35.81	0.02743	35.81	0.04905	35.81	0.02525
35.83	0.02743	35.83	0.049	35.83	0.02521
35.85	0.02742	35.85	0.049	35.85	0.02525
35.87	0.02743	35.87	0.04904	35.87	0.02533
35.89	0.02743	35.89	0.04907	35.89	0.02533
35.91	0.02739	35.91	0.04905	35.91	0.02528
35.93	0.02738	35.93	0.04901	35.93	0.02526
35.95	0.02741	35.95	0.049	35.95	0.02529
35.97	0.02746	35.97	0.04904	35.97	0.0253
35.99	0.02746	35.99	0.04909	35.99	0.02518
36.01	0.02742	36.01	0.04907	36.01	0.02499
36.03	0.02738	36.03	0.04902	36.03	0.02487
36.05	0.02738	36.05	0.049	36.05	0.02484
36.07	0.02742	36.07	0.04902	36.07	0.02486
36.09	0.02746	36.09	0.04905	36.09	0.02487
36.11	0.02743	36.11	0.04904	36.11	0.02483
36.13	0.02737	36.13	0.049	36.13	0.02479
36.15	0.02733	36.15	0.04902	36.15	0.0248
36.17	0.02735	36.17	0.04921	36.17	0.02485
36.19	0.0274	36.19	0.04939	36.19	0.02485
36.21	0.02741	36.21	0.04949	36.21	0.02482
36.23	0.02736	36.23	0.04949	36.23	0.02478
36.25	0.02732	36.25	0.04949	36.25	0.02478
36.27	0.02736	36.27	0.04952	36.27	0.02484
36.29	0.0274	36.29	0.04956	36.29	0.02487
36.31	0.02736	36.31	0.04955	36.31	0.02484
36.33	0.02728	36.33	0.04951	36.33	0.0248
36.35	0.02727	36.35	0.04951	36.35	0.02479
36.37	0.02733	36.37	0.04953	36.37	0.02482
36.39	0.02739	36.39	0.04957	36.39	0.02485
36.41	0.02743	36.41	0.04956	36.41	0.02484
36.43	0.0274	36.43	0.04953	36.43	0.02479
36.45	0.02737	36.45	0.04951	36.45	0.02478
36.47	0.02737	36.47	0.04954	36.47	0.02483
36.49	0.02741	36.49	0.04966	36.49	0.02488
36.51	0.02742	36.51	0.04976	36.51	0.02486
36.53	0.02737	36.53	0.0497	36.53	0.02481
36.55	0.02732	36.55	0.0496	36.55	0.02478
36.57	0.02735	36.57	0.04956	36.57	0.02483
36.59	0.02743	36.59	0.04957	36.59	0.02486
36.61	0.02744	36.61	0.04958	36.61	0.02487
36.63	0.02739	36.63	0.04956	36.63	0.02481
36.65	0.02731	36.65	0.04951	36.65	0.02478
36.67	0.02728	36.67	0.04952	36.67	0.0248
36.69	0.0273	36.69	0.04957	36.69	0.02484
36.71	0.02731	36.71	0.0496	36.71	0.02484
36.73	0.02724	36.73	0.04957	36.73	0.0248
36.75	0.02714	36.75	0.04951	36.75	0.02475
36.77	0.02713	36.77	0.0495	36.77	0.02479
36.79	0.02719	36.79	0.04952	36.79	0.02485
36.81	0.02724	36.81	0.04953	36.81	0.02485
36.83	0.02725	36.83	0.04953	36.83	0.02482
36.85	0.02724	36.85	0.04959	36.85	0.02477
36.87	0.02726	36.87	0.04971	36.87	0.02479
36.89	0.02739	36.89	0.04988	36.89	0.02484
36.91	0.0275	36.91	0.05	36.91	0.02484
36.93	0.02762	36.93	0.05003	36.93	0.02481
36.95	0.02769	36.95	0.05001	36.95	0.02477
36.97	0.02779	36.97	0.05001	36.97	0.02478
36.99	0.0279	36.99	0.05003	36.99	0.02483
37.01	0.02797	37.01	0.05008	37.01	0.02484
37.03	0.02797	37.03	0.05008	37.03	0.02482
37.05	0.02793	37.05	0.05002	37.05	0.02477
37.07	0.02792	37.07	0.05001	37.07	0.02479
37.09	0.02795	37.09	0.05003	37.09	0.02483
37.11	0.02799	37.11	0.05007	37.11	0.02486
37.13	0.02798	37.13	0.05008	37.13	0.02482
37.15	0.02793	37.15	0.05005	37.15	0.02476
37.17	0.02791	37.17	0.05001	37.17	0.02474
37.19	0.02794	37.19	0.05004	37.19	0.02481
37.21	0.02795	37.21	0.05008	37.21	0.02484
37.23	0.02794	37.23	0.05007	37.23	0.02481
37.25	0.0279	37.25	0.05001	37.25	0.02476
37.27	0.02791	37.27	0.04993	37.27	0.02474
37.29	0.02805	37.29	0.04993	37.29	0.0248
37.31	0.02821	37.31	0.04999	37.31	0.02483
37.33	0.02833	37.33	0.05001	37.33	0.02481
37.35	0.02837	37.35	0.05	37.35	0.02478
37.37	0.02838	37.37	0.04999	37.37	0.02477
37.39	0.02841	37.39	0.05001	37.39	0.0248
37.41	0.02847	37.41	0.05005	37.41	0.02483
37.43	0.02851	37.43	0.05008	37.43	0.02481
37.45	0.02848	37.45	0.05005	37.45	0.02477
37.47	0.02844	37.47	0.05002	37.47	0.02473
37.49	0.02845	37.49	0.05007	37.49	0.02475
37.51	0.0285	37.51	0.05023	37.51	0.02481
37.53	0.02853	37.53	0.05038	37.53	0.02482
37.55	0.02849	37.55	0.05042	37.55	0.02478
37.57	0.02844	37.57	0.05041	37.57	0.02475
37.59	0.02844	37.59	0.05041	37.59	0.02478
37.61	0.02848	37.61	0.05046	37.61	0.02482
37.63	0.0285	37.63	0.05053	37.63	0.02483
37.65	0.02847	37.65	0.05054	37.65	0.0248
37.67	0.02844	37.67	0.05052	37.67	0.02475
37.69	0.02845	37.69	0.05053	37.69	0.02477
37.71	0.0285	37.71	0.05058	37.71	0.02483
37.73	0.02854	37.73	0.05062	37.73	0.02486
37.75	0.02851	37.75	0.05059	37.75	0.02483
37.77	0.02846	37.77	0.05052	37.77	0.02479
37.79	0.02845	37.79	0.05051	37.79	0.0248
37.81	0.02849	37.81	0.05053	37.81	0.02485
37.83	0.02854	37.83	0.05058	37.83	0.02487
37.85	0.02852	37.85	0.05056	37.85	0.02484
37.85	0.02847	37.85	0.05053	37.85	0.02483
37.87	0.02846	37.87	0.05052	37.87	0.02479
37.89	0.0285	37.89	0.05055	37.89	0.02478
37.91	0.02853	37.91	0.0506	37.91	0.02482
37.93	0.02854	37.93	0.05058	37.93	0.02484
37.95	0.02848	37.95	0.05053	37.95	0.02482
37.97	0.02845	37.97	0.05052	37.97	0.02477
37.99	0.02849	37.99	0.05055	37.99	0.02477
38.01	0.02852	38.01	0.0506	38.01	0.02482
38.03	0.0285	38.03	0.05061	38.03	0.02484
38.05	0.02843	38.05	0.05055	38.05	0.02481
38.07	0.02837	38.07	0.05053	38.07	0.02473
38.09	0.02835	38.09	0.05057	38.09	0.02471
38.11	0.02832	38.11	0.05061	38.11	0.02474
38.13	0.02821	38.13	0.05063	38.13	0.02477
38.15	0.02808	38.15	0.05057	38.15	0.02476
38.17	0.02799	38.17	0.05053	38.17	0.02471
38.19	0.02797	38.19	0.05053	38.19	0.0247
38.21	0.02803	38.21	0.05056	38.21	0.02476
38.23	0.02804	38.23	0.05058	38.23	0.02481
38.25	0.02799	38.25	0.05055	38.25	0.02481
38.27	0.02793	38.27	0.05053	38.27	0.02474
38.29	0.02789	38.29	0.05055	38.29	0.0247
38.31	0.02793	38.31	0.05058	38.31	0.02473
38.33	0.02795	38.33	0.0506	38.33	0.02478
38.35	0.02792	38.35	0.05057	38.35	0.02478
38.37	0.02782	38.37	0.05053	38.37	0.02474
38.37	0.02771	38.39	0.05051	38.39	0.0247
39.81	0.02771	38.41	0.05053	38.41	0.02475
	0.02773	38.43	0.05057	38.43	0.02481
	0.02772	38.45	0.05054	38.45	0.02483
	0.02777	38.47	0.05052	38.47	0.02479
	0.0279	38.49	0.05061	38.49	0.02476
	0.02808	38.51	0.05079	38.51	0.02477
	0.02831	38.53	0.05094	38.53	0.02481
	0.02841	38.55	0.05097	38.55	0.02482
	0.02842	38.57	0.05092	38.57	0.02476
	0.02845	38.59	0.0509	38.59	0.02472
	0.02856	38.61	0.05092	38.61	0.02475
	0.02869	38.63	0.05093	38.63	0.02481
	0.0287	38.65	0.05097	38.65	0.02483
	0.02864	38.67	0.05097	38.67	0.0248
	0.02858	38.69	0.05092	38.69	0.02474
	0.02852	38.71	0.05092	38.71	0.02476
	0.02841	38.73	0.05096	38.73	0.02481
	0.02828	38.75	0.05101	38.75	0.02483
	0.02816	38.77	0.05101	38.77	0.02481
	0.02821	38.79	0.05094	38.79	0.02476
	0.02832	38.81	0.05091	38.81	0.02476
	0.02844	38.83	0.05096	38.83	0.02481
	0.0285	38.85	0.05103	38.85	0.02484
	0.02856	38.87	0.05103	38.87	0.02483
	0.02861	38.89	0.05102	38.89	0.02477
	0.02871	38.91	0.05098	38.91	0.02475
	0.0288	38.93	0.05098	38.93	0.02479
	0.02884	38.95	0.05102	38.95	0.02483
	0.02883	38.97	0.05104	38.97	0.02483
	0.02881	38.99	0.05102	38.99	0.02477
	0.02885	39.01	0.05099	39.01	0.02475
	0.02892	39.03	0.051	39.03	0.02479
	0.02898	39.05	0.05104	39.05	0.02483
	0.02906	39.07	0.05106	39.07	0.02482
	0.02913	39.09	0.05103	39.09	0.02476
	0.02921	39.11	0.05099	39.11	0.02474
	0.0293	39.13	0.05099	39.13	0.0248
	0.02937	39.15	0.05101	39.15	0.02486
	0.02946	39.17	0.05104	39.17	0.02487
	0.02952	39.19	0.05104	39.19	0.02483
	0.0296	39.21	0.05103	39.21	0.02483
	0.02968	39.23	0.05106	39.23	0.02491
	0.02975	39.25	0.05112	39.25	0.025
	0.02973	39.27	0.05117	39.27	0.02503
	0.02968	39.29	0.05126	39.29	0.025
	0.0297	39.31	0.05131	39.31	0.02497
	0.02978	39.33	0.0514	39.33	0.025
	0.02987	39.35	0.05149	39.35	0.02504
	0.0299	39.37	0.05155	39.37	0.02505
	0.02989	39.39	0.05155	39.39	0.025
	0.0299	39.41	0.05152	39.41	0.02495
	0.02994	39.43	0.05148	39.43	0.02496
	0.02998	39.45	0.05151	39.45	0.025
	0.02996	39.47	0.05154	39.47	0.02502
	0.02991	39.49	0.05152	39.45	0.025
	0.02981	39.51	0.05148	40.89
	0.02972	39.53	0.05147
	0.02964	39.55	0.05149
	0.02956	39.57	0.05153
	0.02944	39.59	0.05154
	0.02935	39.61	0.0515
	0.02934	39.63	0.05146
	0.02936	39.65	0.05147
	0.02936	39.67	0.05152
	0.02932	39.69	0.05153
	0.02929	39.71	0.05149
	0.02933	39.73	0.05146
	0.0294	39.75	0.05148
	0.0294	39.77	0.05153
	0.02936	39.79	0.05154
	0.02928	39.81	0.05151
	0.0292	39.83	0.05148
	0.02911	39.85	0.0515
	0.02903	39.87	0.05154
	0.02892	39.89	0.05154
	0.02886	39.91	0.05151
	0.02887	39.93	0.05146
	0.02891	39.95	0.05143
	0.02892	39.97	0.0514
	0.02892	39.99	0.05135
	0.02882	40.01	0.05126
	0.02863	40.03	0.05123
	0.02848	40.05	0.05129
	0.02845	40.07	0.0514
	0.02843	40.09	0.05149
	0.02837	40.11	0.05151
	0.0283	40.13	0.05148
	0.02819	40.15	0.05148
	0.02811	40.17	0.05152
	0.02803	40.17	0.05156
	0.02793		0.05156
	0.02785		0.05153
	0.02782		0.05152
	0.02785		0.05155
	0.02789		0.05157
	0.02787		0.05156
	0.02782		0.05151
	0.0278		0.05146
	0.02783		0.05148
	0.02788		0.0515
	0.02788		0.05148
	0.02783		0.05136
	0.0278		0.0512
	0.02782		0.05116
	0.02787		0.05119
	0.02791		0.05118
	0.02791		0.0511
			0.05104
			0.05106
			0.05116
			0.0512
			0.05116
			0.05108
			0.05107
			0.05111
			0.05113
			0.05114
			0.05119
			0.0513
			0.05144
			0.05153
			0.05155
			0.05156
			0.0516
			0.05169
			0.05175
			0.05173
			0.05165
			0.05165
			0.02165

## Sheet: Figure 5b
	CALU3 cells

## Sheet: Figure 6b
	Mututation	IDR (x)	Δ velocity (y)	Shape
	W1282X	22.5	0.203484	square
	G745X	27.5	0.248717	square
	Q1330X	25	0.200782	square
	Q493X	30	0.171223	square
	W1145X	27.5	0.156102	square
	S434X	22.5	0.212429	square
	E1104X	32.5	0.147172	square
	G542X	12.5	0.176303	square
	E656X	27.5	0.174822	square
	E92X	25	0.221759	square
	R1162X	47.5	0.25851	triangle
	Q1382X	57.5	0.158092	triangle
	Q685X	60	0.172419	triangle
	W1089X	55	0.19397	triangle
	Q890X	57.5	0.182622	triangle
	Y1092X	60	0.157685	triangle
	W882X	55	0.155997	triangle
	R1158X	42.5	0.213229	circle

[truncated: 8 more sheets: Supplementary 1a, Supplementary 1b, Supplementary 2a, Supplementary 2b, Supplementary 3b, Supplementary 3c, Supplementary 4, Supplementary 5]
